# Supplementary material for: The solid solution K3.84Ni0.78Fe3.19(PO4)5
Source: Acta Crystallogr Sect E Struct Rep Online. 2014 Jun 14;70(Pt 7):i39–40. doi: 10.1107/S1600536814013609 (PMC4120600; doi:10.1107/S1600536814013609)
Supplement: Supplementary file 1 [file e-70-00i39-sup1.cif]

##############################################################################
#                                                                            #
# This CIF contains the data in a paper accepted for publication in          #
# Acta Crystallographica Section E. It conforms to the requirements of       #
# Notes for Authors for Acta Crystallographica Section E, and has been       #
# peer reviewed under the auspices of the IUCr Commission on Journals.       #
#                                                                            #
# Full details of the Crystallographic Information File format               #
# are given in the paper "The Crystallographic Information File (CIF):       #
# a New Standard Archive File for Crystallography" by S. R. Hall, F. H.      #
# Allen and I. D. Brown [Acta Cryst. (1991), A47, 655-685].                  #
#                                                                            #
# The current version of the core CIF dictionary is obtainable from          #
# ftp://ftp.iucr.org/pub/cif_core.dic.                                       #
#                                                                            #
# Software is freely available for graphical display of the structure(s)     #
# in this CIF. For information consult the CIF software page                 #
# http://www.iucr.org/resources/cif/software.                                #
#                                                                            #
# This file may be used for bona fide research purposes within the           #
# scientific community so long as proper attribution is given to the journal # 
# article from which it was obtained.                                        #
#                                                                            #
##############################################################################
data_global
_audit_creation_method     'WinGX routine CIF_UPDATE'
_audit_conform_dict_name     cif_core.dic
_audit_conform_dict_version     2.4
_journal_data_validation_number     ?
_journal_date_recd_electronic     2014-05-16
_journal_date_accepted     2014-06-11
_journal_name_full     'Acta Crystallographica, Section E'
_journal_year     2014
_journal_volume     70
_journal_issue      7
_journal_page_first     i39
_journal_page_last     i40
_journal_paper_category     QI
_journal_paper_doi     10.1107/S1600536814013609
_journal_coeditor_code     WM5027
_publ_contact_author_name     'Strutynska, Nataliia Yu.'
_publ_contact_author_address
;
Department of Inorganic Chemistry
Taras Shevchenko National University of Kyiv
64/13, Volodymyrska str.
01601 Kyiv, Ukraine
;
_publ_contact_author_email     Nataliya_N@ukr.net
_publ_contact_author_fax     ?
_publ_contact_author_phone     '+38(044)2393288'
_publ_section_title
;
The solid solution K~3.84~Ni~0.78~Fe~3.19~(PO~4~)~5~
;
loop_
    _publ_author_name
    _publ_author_address
    'Strutynska, Nataliia Yu.'
;
Department of Inorganic Chemistry
Taras Shevchenko National University of Kyiv
64/13, Volodymyrska St
01601 Kyiv, Ukraine
;
    'Ogorodnyk, Ivan V.'
;
Department of Inorganic Chemistry
Taras Shevchenko National University of Kyiv
64/13, Volodymyrska St
01601 Kyiv, Ukraine
;
    'Livitska, Oksana V.'
;
Department of Inorganic Chemistry
Taras Shevchenko National University of Kyiv
64/13, Volodymyrska St
01601 Kyiv, Ukraine
;
    'Baumer, Vyacheslav N.'
;
STC "Institute for Single Crystals"
NAS of Ukraine,
60 Lenin Ave.,
61001 Kharkiv, Ukraine
;
    'Slobodyanik, Nikolay S.'
;
Department of Inorganic Chemistry
Taras Shevchenko National University of Kyiv
64/13, Volodymyrska St
01601 Kyiv, Ukraine
;
data_I
_database_code_depnum_ccdc_archive 'CCDC 1007841'
_audit_creation_method     'WinGX routine CIF_UPDATE'
_chemical_name_systematic
;
Tetrapotassium tetra[nickel(II)/iron(III)] pentakis(orthophosphate)
;
_chemical_formula_moiety     'Fe3.19 Ni0.78 O20 P5, 3.84(K)'
_chemical_formula_sum     'Fe3.19 K3.84 Ni0.78 O20 P5'
_chemical_formula_iupac     'K3.84 Ni0.78 Fe3.19 (P O4)5'
_chemical_formula_weight     848.921
_symmetry_cell_setting     tetragonal
_symmetry_space_group_name_H-M     'P -4 21 c'
_symmetry_space_group_name_Hall     'P -4 2 n'
loop_
    _symmetry_equiv_pos_as_xyz
    'x, y, z'
    '-x, -y, z'
    'y, -x, -z'
    '-y, x, -z'
    '-x+1/2, y+1/2, -z+1/2'
    'x+1/2, -y+1/2, -z+1/2'
    '-y+1/2, -x+1/2, z+1/2'
    'y+1/2, x+1/2, z+1/2'
_cell_length_a     9.6622(6)
_cell_length_b     9.6622(6)
_cell_length_c     9.3800(10)
_cell_angle_alpha     90
_cell_angle_beta     90
_cell_angle_gamma     90
_cell_volume     875.70(12)
_cell_formula_units_Z     2
_cell_measurement_reflns_used     14788
_cell_measurement_theta_min     2.98
_cell_measurement_theta_max     35
_cell_measurement_temperature     293(2)
_exptl_crystal_description     'prism'
_exptl_crystal_colour     'yellow'
_exptl_crystal_size_max     0.12
_exptl_crystal_size_mid     0.10
_exptl_crystal_size_min     0.05
_exptl_crystal_density_diffrn     3.222
_exptl_crystal_density_method     'not measured'
_exptl_crystal_F_000     826
_exptl_absorpt_coefficient_mu     4.903
_exptl_absorpt_correction_type     multi-scan
_exptl_absorpt_process_details     '(Blessing, 1995)'
_exptl_absorpt_correction_T_min     0.5624
_exptl_absorpt_correction_T_max     0.7428
_exptl_special_details     ?
_diffrn_ambient_temperature     293(2)
_diffrn_radiation_type     MoK\a
_diffrn_radiation_wavelength     0.71073
_diffrn_radiation_source     'fine-focus sealed tube'
_diffrn_radiation_monochromator     graphite
_diffrn_measurement_device_type     'Oxford Diffraction Xcalibur-3'
_diffrn_measurement_method     '\f and \w scans'
_diffrn_reflns_number     14788
_diffrn_reflns_av_R_equivalents     0.0636
_diffrn_reflns_theta_min     2.98
_diffrn_reflns_theta_max     35
_diffrn_reflns_theta_full     35
_diffrn_measured_fraction_theta_max     1
_diffrn_measured_fraction_theta_full     1
_diffrn_reflns_limit_h_min     -15
_diffrn_reflns_limit_h_max     15
_diffrn_reflns_limit_k_min     -15
_diffrn_reflns_limit_k_max     15
_diffrn_reflns_limit_l_min     -15
_diffrn_reflns_limit_l_max     15
_diffrn_standards_number     0
_diffrn_standards_interval_count     0
_diffrn_standards_interval_time     0
_diffrn_standards_decay_%     ?
_refine_special_details
;
Refinement of <i>F</i>^2^ against ALL reflections. The weighted <i>R</i>-factor
<i>wR</i> and goodness of fit <i>S</i> are based on <i>F</i>^2^, conventional
<i>R</i>-factors <i>R</i> are based on <i>F</i>, with <i>F</i> set to zero for
negative <i>F</i>^2^. The threshold expression of <i>F</i>^2^ >
\s(<i>F</i>^2^) is used only for calculating <i>R</i>-factors(gt) <i>etc</i>.
and is not relevant to the choice of reflections for refinement.
<i>R</i>-factors based on <i>F</i>^2^ are statistically about twice as large
as those based on <i>F</i>, and <i>R</i>- factors based on ALL data will be
even larger.
;
_reflns_number_total     1935
_reflns_number_gt     1771
_reflns_threshold_expression     I>2sigma(I)
_refine_ls_structure_factor_coef     Fsqd
_refine_ls_matrix_type     full
_refine_ls_R_factor_all     0.0455
_refine_ls_R_factor_gt     0.0398
_refine_ls_wR_factor_ref     0.0954
_refine_ls_goodness_of_fit_ref     1.04
_refine_ls_restrained_S_all     1.04
_refine_ls_number_reflns     1935
_refine_ls_number_parameters     82
_refine_ls_number_restraints     1
_refine_ls_hydrogen_treatment     noref
_refine_ls_weighting_scheme     calc
_refine_ls_weighting_details
         'calc w=1/[\s^2^(Fo^2^)+(0.0500P)^2^+0.8951P] where P=(Fo^2^+2Fc^2^)/3'
_atom_sites_solution_hydrogens     .
_atom_sites_solution_primary     direct
_atom_sites_solution_secondary     difmap
_refine_ls_shift/su_max     0
_refine_ls_shift/su_mean     0
_refine_diff_density_max     1.019
_refine_diff_density_min     -0.996
_refine_ls_extinction_method     none
_refine_ls_abs_structure_details     'Flack (1983), 829 Friedel pairs'
_refine_ls_abs_structure_Flack     0.02(3)
loop_
    _atom_type_symbol
    _atom_type_description
    _atom_type_scat_dispersion_real
    _atom_type_scat_dispersion_imag
    _atom_type_scat_source
    O O 0.0106 0.006 'International Tables Vol C Tables 4.2.6.8 and 6.1.1.4'
    P P 0.1023 0.0942 'International Tables Vol C Tables 4.2.6.8 and 6.1.1.4'
    K K 0.2009 0.2494 'International Tables Vol C Tables 4.2.6.8 and 6.1.1.4'
    Fe Fe 0.3463 0.8444 'International Tables Vol C Tables 4.2.6.8 and 6.1.1.4'
    Ni Ni 0.3393 1.1124 'International Tables Vol C Tables 4.2.6.8 and 6.1.1.4'
_computing_data_collection     'CrysAlis CCD (Oxford Diffraction, 2006)'
_computing_cell_refinement     'CrysAlis CCD (Oxford Diffraction, 2006)'
_computing_data_reduction     'CrysAlis RED (Oxford Diffraction, 2006)'
_computing_structure_solution     'SHELXS97 (Sheldrick, 2008)'
_computing_structure_refinement     'SHELXL97 (Sheldrick, 2008)'
_computing_molecular_graphics     'DIAMOND (Brandenburg, 1999)'
_computing_publication_material
;
WinGX (Farrugia, 2012) and enCIFer (Allen <i>et al.</i>, 2004)
;
loop_
    _atom_site_type_symbol
    _atom_site_label
    _atom_site_fract_x
    _atom_site_fract_y
    _atom_site_fract_z
    _atom_site_U_iso_or_equiv
    _atom_site_adp_type
    _atom_site_calc_flag
    _atom_site_refinement_flags
    _atom_site_occupancy
    _atom_site_disorder_assembly
    _atom_site_disorder_group
    Fe Fe1 0.07474(5) 0.81210(5) 0.21055(5) 0.01399(11) Uani d P 0.799(8) . .
    Ni Ni1 0.07474(5) 0.81210(5) 0.21055(5) 0.01399(11) Uani d P 0.196(10) . .
    K K1A 0.0677(6) 0.3344(4) 0.5415(10) 0.0267(8) Uani d P 0.73(3) . .
    K K1B 0.0837(15) 0.3284(14) 0.5131(17) 0.0267(8) Uani d P 0.23(3) . .
    P P1 0 1 0.5 0.0138(3) Uani d S 1 . .
    P P2 0.25560(9) 0.58266(10) 0.36473(8) 0.01535(18) Uani d . 1 . .
    O O1 0.1268(3) 0.6356(3) 0.2843(3) 0.0238(5) Uani d . 1 . .
    O O2 0.2226(3) 0.5930(3) 0.5217(3) 0.0245(6) Uani d . 1 . .
    O O3 0.3798(4) 0.6706(4) 0.3236(4) 0.0361(8) Uani d . 1 . .
    O O4 0.2718(3) 0.4322(3) 0.3226(3) 0.0289(6) Uani d . 1 . .
    O O5 0.0560(3) 0.8822(3) 0.4074(3) 0.0204(5) Uani d . 1 . .
loop_
    _atom_site_aniso_label
    _atom_site_aniso_U_11
    _atom_site_aniso_U_22
    _atom_site_aniso_U_33
    _atom_site_aniso_U_12
    _atom_site_aniso_U_13
    _atom_site_aniso_U_23
    Fe1 0.0157(2) 0.0181(2) 0.00817(16) 0.00085(16) -0.00043(16) -0.00122(15)
    Ni1 0.0157(2) 0.0181(2) 0.00817(16) 0.00085(16) -0.00043(16) -0.00122(15)
    K1A 0.0289(10) 0.0276(6) 0.0235(18) -0.0078(6) -0.0031(11) 0.0056(9)
    K1B 0.0289(10) 0.0276(6) 0.0235(18) -0.0078(6) -0.0031(11) 0.0056(9)
    P1 0.0177(5) 0.0177(5) 0.0061(6) 0 0 0
    P2 0.0180(4) 0.0198(4) 0.0083(3) -0.0018(3) 0.0008(3) -0.0018(3)
    O1 0.0294(13) 0.0228(12) 0.0191(11) 0.0015(10) -0.0095(11) 0.0004(10)
    O2 0.0299(13) 0.0363(15) 0.0074(9) 0.0067(13) -0.0033(8) 0.0001(10)
    O3 0.0270(14) 0.0427(19) 0.0385(18) -0.0108(14) 0.0101(13) -0.0073(15)
    O4 0.0402(16) 0.0222(12) 0.0243(13) 0.0091(12) 0.0056(11) -0.0014(11)
    O5 0.0245(13) 0.0247(12) 0.0120(9) 0.0010(10) 0.0020(9) -0.0054(9)
_geom_special_details
;
All e.s.d.'s (except the e.s.d. in the dihedral angle between two l.s. planes)
are estimated using the full covariance matrix. The cell e.s.d.'s are taken
into account individually in the estimation of e.s.d.'s in distances, angles
and torsion angles; correlations between e.s.d.'s in cell parameters are only
used when they are defined by crystal symmetry. An approximate (isotropic)
treatment of cell e.s.d.'s is used for estimating e.s.d.'s involving l.s.
planes.
;
loop_
    _geom_bond_atom_site_label_1
    _geom_bond_atom_site_label_2
    _geom_bond_site_symmetry_2
    _geom_bond_distance
    _geom_bond_publ_flag
    Fe1 O1 . 1.908(3) yes
    Fe1 O4 5 1.908(3) yes
    Fe1 O3 6_465 1.918(3) yes
    Fe1 O5 . 1.975(2) yes
    Fe1 O2 8_454 1.979(3) yes
    Fe1 K1B 2_565 3.498(14) no
    Fe1 K1A 3_566 3.613(4) no
    Fe1 K1A 8_454 3.672(4) no
    Fe1 K1A 2_565 3.679(7) no
    Fe1 K1B 3_566 3.707(13) no
    Fe1 K1B 8_454 3.737(13) no
    Fe1 K1B 5 3.914(17) no
    K1A O5 2_565 2.719(5) no
    K1A O5 4_656 2.774(5) no
    K1A O4 7 2.830(8) no
    K1A O3 4_656 2.862(5) no
    K1A O2 2_565 2.898(6) no
    K1A O2 . 2.919(5) no
    K1A O4 . 3.000(9) no
    K1A O1 7 3.031(10) no
    K1A O1 2_565 3.072(6) no
    K1A P1 1_545 3.319(4) no
    K1A P2 . 3.435(6) no
    K1A K1A 2_565 3.458(10) no
    K1B O5 2_565 2.636(13) no
    K1B O4 . 2.739(16) no
    K1B O5 4_656 2.755(13) no
    K1B O3 4_656 2.869(13) no
    K1B O2 . 2.889(13) no
    K1B O1 2_565 2.978(13) no
    K1B O2 2_565 3.057(15) no
    K1B O4 7 3.065(15) no
    K1B P2 . 3.276(13) no
    K1B P1 1_545 3.277(13) no
    K1B O2 4_656 3.303(16) no
    K1B O1 7 3.339(18) no
    P1 O5 4_666 1.531(3) yes
    P1 O5 . 1.531(2) yes
    P1 O5 3_466 1.531(3) yes
    P1 O5 2_575 1.531(2) yes
    P1 K1B 1_565 3.277(13) no
    P1 K1B 2_565 3.277(13) no
    P1 K1B 4_566 3.277(13) no
    P1 K1B 3_566 3.277(13) no
    P1 K1A 2_565 3.319(4) no
    P1 K1A 1_565 3.319(4) no
    P1 K1A 4_566 3.319(4) no
    P1 K1A 3_566 3.319(4) no
    P2 O2 . 1.510(3) yes
    P2 O4 . 1.514(3) yes
    P2 O3 . 1.520(3) yes
    P2 O1 . 1.542(3) yes
    P2 K1A 7_554 3.473(9) no
    P2 K1B 3_566 3.493(13) no
    P2 K1A 3_566 3.573(4) no
    P2 K1A 2_565 3.626(3) no
    P2 K1B 2_565 3.664(13) no
    P2 K1B 7_554 3.758(16) no
    O1 K1B 2_565 2.978(13) no
    O1 K1A 7_554 3.031(10) no
    O1 K1A 2_565 3.072(6) no
    O1 K1B 7_554 3.339(18) no
    O2 Ni1 8_455 1.979(3) no
    O2 Fe1 8_455 1.979(3) no
    O2 K1A 2_565 2.898(6) no
    O2 K1B 2_565 3.057(15) no
    O2 K1B 3_566 3.303(16) no
    O3 Ni1 6_565 1.918(3) no
    O3 Fe1 6_565 1.918(3) no
    O3 K1A 3_566 2.862(5) no
    O3 K1B 3_566 2.869(13) no
    O4 Ni1 5_545 1.908(3) no
    O4 Fe1 5_545 1.908(3) no
    O4 K1A 7_554 2.830(8) no
    O4 K1B 7_554 3.065(15) no
    O5 K1B 2_565 2.636(13) no
    O5 K1A 2_565 2.719(5) no
    O5 K1B 3_566 2.755(13) no
    O5 K1A 3_566 2.774(5) no
loop_
    _geom_angle_atom_site_label_1
    _geom_angle_atom_site_label_2
    _geom_angle_atom_site_label_3
    _geom_angle_site_symmetry_1
    _geom_angle_site_symmetry_3
    _geom_angle
    _geom_angle_publ_flag
    O1 Fe1 O4 . 5 113.45(13) no
    O1 Fe1 O3 . 6_465 113.43(14) no
    O4 Fe1 O3 5 6_465 133.04(15) no
    O1 Fe1 O5 . . 89.54(12) no
    O4 Fe1 O5 5 . 90.85(12) no
    O3 Fe1 O5 6_465 . 92.08(13) no
    O1 Fe1 O2 . 8_454 84.85(12) no
    O4 Fe1 O2 5 8_454 92.89(13) no
    O3 Fe1 O2 6_465 8_454 88.65(13) no
    O5 Fe1 O2 . 8_454 174.16(12) no
    O1 Fe1 K1B . 2_565 58.3(3) no
    O4 Fe1 K1B 5 2_565 135.1(3) no
    O3 Fe1 K1B 6_465 2_565 74.9(3) no
    O5 Fe1 K1B . 2_565 48.3(2) no
    O2 Fe1 K1B 8_454 2_565 126.6(2) no
    O1 Fe1 K1A . 3_566 82.58(14) no
    O4 Fe1 K1A 5 3_566 50.96(18) no
    O3 Fe1 K1A 6_465 3_566 139.59(13) no
    O5 Fe1 K1A . 3_566 49.57(14) no
    O2 Fe1 K1A 8_454 3_566 130.90(13) no
    K1B Fe1 K1A 2_565 3_566 84.63(17) no
    O1 Fe1 K1A . 8_454 75.43(16) no
    O4 Fe1 K1A 5 8_454 144.29(15) no
    O3 Fe1 K1A 6_465 8_454 50.43(13) no
    O5 Fe1 K1A . 8_454 124.50(14) no
    O2 Fe1 K1A 8_454 8_454 52.34(13) no
    K1B Fe1 K1A 2_565 8_454 79.86(19) no
    K1A Fe1 K1A 3_566 8_454 157.50(3) no
    O1 Fe1 K1A . 2_565 56.57(12) no
    O4 Fe1 K1A 5 2_565 131.48(15) no
    O3 Fe1 K1A 6_465 2_565 78.87(17) no
    O5 Fe1 K1A . 2_565 46.28(11) no
    O2 Fe1 K1A 8_454 2_565 128.36(11) no
    K1B Fe1 K1A 2_565 2_565 4.1(2) no
    K1A Fe1 K1A 3_566 2_565 80.81(6) no
    K1A Fe1 K1A 8_454 2_565 83.13(5) no
    O1 Fe1 K1B . 3_566 79.3(2) no
    O4 Fe1 K1B 5 3_566 55.6(3) no
    O3 Fe1 K1B 6_465 3_566 137.9(2) no
    O5 Fe1 K1B . 3_566 46.6(2) no
    O2 Fe1 K1B 8_454 3_566 133.3(2) no
    K1B Fe1 K1B 2_565 3_566 80.1(2) no
    K1A Fe1 K1B 3_566 3_566 4.68(18) no
    K1A Fe1 K1B 8_454 3_566 153.49(18) no
    K1A Fe1 K1B 2_565 3_566 76.22(18) no
    O1 Fe1 K1B . 8_454 79.6(3) no
    O4 Fe1 K1B 5 8_454 140.6(2) no
    O3 Fe1 K1B 6_465 8_454 49.0(2) no
    O5 Fe1 K1B . 8_454 127.4(2) no
    O2 Fe1 K1B 8_454 8_454 49.9(2) no
    K1B Fe1 K1B 2_565 8_454 83.93(9) no
    K1A Fe1 K1B 3_566 8_454 162.0(2) no
    K1A Fe1 K1B 8_454 8_454 4.74(16) no
    K1A Fe1 K1B 2_565 8_454 87.29(19) no
    K1B Fe1 K1B 3_566 8_454 158.14(6) no
    O1 Fe1 K1B . 5 90.4(2) no
    O4 Fe1 K1B 5 5 39.9(2) no
    O3 Fe1 K1B 6_465 5 137.3(2) no
    O5 Fe1 K1B . 5 124.4(2) no
    O2 Fe1 K1B 8_454 5 57.5(2) no
    K1B Fe1 K1B 2_565 5 145.0(3) no
    K1A Fe1 K1B 3_566 5 75.32(18) no
    K1A Fe1 K1B 8_454 5 109.1(2) no
    K1A Fe1 K1B 2_565 5 141.56(17) no
    K1B Fe1 K1B 3_566 5 78.8(2) no
    K1B Fe1 K1B 8_454 5 107.17(6) no
    O5 K1A O5 2_565 4_656 53.88(13) no
    O5 K1A O4 2_565 7 98.74(17) no
    O5 K1A O4 4_656 7 59.16(13) no
    O5 K1A O3 2_565 4_656 135.3(2) no
    O5 K1A O3 4_656 4_656 85.30(13) no
    O4 K1A O3 7 4_656 69.10(15) no
    O5 K1A O2 2_565 2_565 74.39(12) no
    O5 K1A O2 4_656 2_565 114.49(17) no
    O4 K1A O2 7 2_565 98.5(3) no
    O3 K1A O2 4_656 2_565 147.9(3) no
    O5 K1A O2 2_565 . 148.8(4) no
    O5 K1A O2 4_656 . 138.7(2) no
    O4 K1A O2 7 . 111.7(2) no
    O3 K1A O2 4_656 . 56.21(11) no
    O2 K1A O2 2_565 . 106.56(15) no
    O5 K1A O4 2_565 . 102.4(3) no
    O5 K1A O4 4_656 . 108.0(3) no
    O4 K1A O4 7 . 138.76(16) no
    O3 K1A O4 4_656 . 70.94(17) no
    O2 K1A O4 2_565 . 121.09(19) no
    O2 K1A O4 . . 49.42(13) no
    O5 K1A O1 2_565 7 99.1(2) no
    O5 K1A O1 4_656 7 95.9(2) no
    O4 K1A O1 7 7 49.06(18) no
    O3 K1A O1 4_656 7 102.8(3) no
    O2 K1A O1 2_565 7 52.46(16) no
    O2 K1A O1 . 7 105.9(2) no
    O4 K1A O1 . 7 154.35(18) no
    O5 K1A O1 2_565 2_565 55.96(12) no
    O5 K1A O1 4_656 2_565 109.51(18) no
    O4 K1A O1 7 2_565 140.0(2) no
    O3 K1A O1 4_656 2_565 150.9(3) no
    O2 K1A O1 2_565 2_565 48.28(9) no
    O2 K1A O1 . 2_565 100.54(17) no
    O4 K1A O1 . 2_565 80.5(2) no
    O1 K1A O1 7 2_565 100.48(17) no
    O5 K1A P1 2_565 1_545 27.11(6) no
    O5 K1A P1 4_656 1_545 27.26(6) no
    O4 K1A P1 7 1_545 75.89(12) no
    O3 K1A P1 4_656 1_545 112.04(14) no
    O2 K1A P1 2_565 1_545 92.13(12) no
    O2 K1A P1 . 1_545 158.0(3) no
    O4 K1A P1 . 1_545 110.9(3) no
    O1 K1A P1 7 1_545 94.63(17) no
    O1 K1A P1 2_565 1_545 83.06(12) no
    O5 K1A P2 2_565 . 123.1(3) no
    O5 K1A P2 4_656 . 131.9(3) no
    O4 K1A P2 7 . 134.67(15) no
    O3 K1A P2 4_656 . 68.87(13) no
    O2 K1A P2 2_565 . 108.16(12) no
    O2 K1A P2 . . 25.89(8) no
    O4 K1A P2 . . 26.12(7) no
    O1 K1A P2 7 . 128.24(19) no
    O1 K1A P2 2_565 . 83.01(17) no
    P1 K1A P2 1_545 . 136.7(3) no
    O5 K1A K1A 2_565 2_565 123.1(2) no
    O5 K1A K1A 4_656 2_565 164.4(3) no
    O4 K1A K1A 7 2_565 109.62(17) no
    O3 K1A K1A 4_656 2_565 101.10(15) no
    O2 K1A K1A 2_565 2_565 53.81(18) no
    O2 K1A K1A . 2_565 53.25(10) no
    O4 K1A K1A . 2_565 87.55(11) no
    O1 K1A K1A 7 2_565 68.91(12) no
    O1 K1A K1A 2_565 2_565 71.40(18) no
    P1 K1A K1A 1_545 2_565 145.7(2) no
    P2 K1A K1A . 2_565 63.49(9) no
    O5 K1B O4 2_565 . 112.2(6) no
    O5 K1B O5 2_565 4_656 54.9(3) no
    O4 K1B O5 . 4_656 116.6(6) no
    O5 K1B O3 2_565 4_656 139.3(5) no
    O4 K1B O3 . 4_656 74.7(4) no
    O5 K1B O3 4_656 4_656 85.5(4) no
    O5 K1B O2 2_565 . 158.7(6) no
    O4 K1B O2 . . 52.1(3) no
    O5 K1B O2 4_656 . 141.5(5) no
    O3 K1B O2 4_656 . 56.5(3) no
    O5 K1B O1 2_565 2_565 57.9(3) no
    O4 K1B O1 . 2_565 86.6(4) no
    O5 K1B O1 4_656 2_565 112.9(4) no
    O3 K1B O1 4_656 2_565 158.5(5) no
    O2 K1B O1 . 2_565 103.5(4) no
    O5 K1B O2 2_565 2_565 72.9(3) no
    O4 K1B O2 . 2_565 124.7(5) no
    O5 K1B O2 4_656 2_565 110.2(5) no
    O3 K1B O2 4_656 2_565 138.1(6) no
    O2 K1B O2 . 2_565 103.3(4) no
    O1 K1B O2 2_565 2_565 47.8(2) no
    O5 K1B O4 2_565 7 95.0(4) no
    O4 K1B O4 . 7 140.1(5) no
    O5 K1B O4 4_656 7 56.5(3) no
    O3 K1B O4 4_656 7 65.8(3) no
    O2 K1B O4 . 7 106.1(4) no
    O1 K1B O4 2_565 7 133.3(5) no
    O2 K1B O4 2_565 7 90.3(5) no
    O5 K1B P2 2_565 . 132.8(6) no
    O4 K1B P2 . . 27.35(14) no
    O5 K1B P2 4_656 . 140.4(6) no
    O3 K1B P2 4_656 . 71.2(3) no
    O2 K1B P2 . . 27.44(13) no
    O1 K1B P2 2_565 . 87.3(3) no
    O2 K1B P2 2_565 . 108.4(4) no
    O4 K1B P2 7 . 131.7(4) no
    O5 K1B P1 2_565 1_545 27.36(14) no
    O4 K1B P1 . 1_545 119.6(6) no
    O5 K1B P1 4_656 1_545 27.71(13) no
    O3 K1B P1 4_656 1_545 113.1(4) no
    O2 K1B P1 . 1_545 166.6(6) no
    O1 K1B P1 2_565 1_545 85.3(3) no
    O2 K1B P1 2_565 1_545 90.1(3) no
    O4 K1B P1 7 1_545 73.6(3) no
    P2 K1B P1 . 1_545 146.7(6) no
    O5 K1B O2 2_565 4_656 102.0(5) no
    O4 K1B O2 . 4_656 54.6(3) no
    O5 K1B O2 4_656 4_656 67.5(3) no
    O3 K1B O2 4_656 4_656 47.4(2) no
    O2 K1B O2 . 4_656 80.6(4) no
    O1 K1B O2 2_565 4_656 127.7(6) no
    O2 K1B O2 2_565 4_656 174.4(5) no
    O4 K1B O2 7 4_656 92.5(3) no
    P2 K1B O2 . 4_656 73.2(3) no
    P1 K1B O2 1_545 4_656 86.0(4) no
    O5 K1B O1 2_565 7 93.5(4) no
    O4 K1B O1 . 7 150.5(5) no
    O5 K1B O1 4_656 7 89.6(4) no
    O3 K1B O1 4_656 7 95.5(4) no
    O2 K1B O1 . 7 99.1(5) no
    O1 K1B O1 2_565 7 95.8(4) no
    O2 K1B O1 2_565 7 48.2(3) no
    O4 K1B O1 7 7 44.5(2) no
    P2 K1B O1 . 7 123.2(5) no
    P1 K1B O1 1_545 7 89.8(4) no
    O2 K1B O1 4_656 7 135.7(4) no
    O5 P1 O5 4_666 . 108.79(10) no
    O5 P1 O5 4_666 3_466 110.8(2) no
    O5 P1 O5 . 3_466 108.79(10) no
    O5 P1 O5 4_666 2_575 108.79(10) no
    O5 P1 O5 . 2_575 110.8(2) no
    O5 P1 O5 3_466 2_575 108.79(10) no
    O5 P1 K1B 4_666 1_565 56.8(2) no
    O5 P1 K1B . 1_565 130.8(3) no
    O5 P1 K1B 3_466 1_565 120.3(3) no
    O5 P1 K1B 2_575 1_565 52.3(2) no
    O5 P1 K1B 4_666 2_565 120.3(3) no
    O5 P1 K1B . 2_565 52.3(2) no
    O5 P1 K1B 3_466 2_565 56.8(2) no
    O5 P1 K1B 2_575 2_565 130.8(3) no
    K1B P1 K1B 1_565 2_565 175.7(5) no
    O5 P1 K1B 4_666 4_566 130.8(3) no
    O5 P1 K1B . 4_566 120.3(3) no
    O5 P1 K1B 3_466 4_566 52.3(2) no
    O5 P1 K1B 2_575 4_566 56.8(2) no
    K1B P1 K1B 1_565 4_566 90.08(2) no
    K1B P1 K1B 2_565 4_566 90.08(2) no
    O5 P1 K1B 4_666 3_566 52.3(2) no
    O5 P1 K1B . 3_566 56.8(2) no
    O5 P1 K1B 3_466 3_566 130.8(3) no
    O5 P1 K1B 2_575 3_566 120.3(3) no
    K1B P1 K1B 1_565 3_566 90.08(2) no
    K1B P1 K1B 2_565 3_566 90.08(2) no
    K1B P1 K1B 4_566 3_566 175.7(5) no
    O5 P1 K1A 4_666 2_565 115.1(2) no
    O5 P1 K1A . 2_565 54.03(13) no
    O5 P1 K1A 3_466 2_565 56.12(12) no
    O5 P1 K1A 2_575 2_565 136.1(2) no
    K1B P1 K1A 1_565 2_565 170.7(4) no
    K1B P1 K1A 2_565 2_565 5.40(18) no
    K1B P1 K1A 4_566 2_565 93.1(3) no
    K1B P1 K1A 3_566 2_565 87.4(3) no
    O5 P1 K1A 4_666 1_565 56.12(12) no
    O5 P1 K1A . 1_565 136.1(2) no
    O5 P1 K1A 3_466 1_565 115.1(2) no
    O5 P1 K1A 2_575 1_565 54.03(13) no
    K1B P1 K1A 1_565 1_565 5.40(18) no
    K1B P1 K1A 2_565 1_565 170.7(4) no
    K1B P1 K1A 4_566 1_565 87.4(3) no
    K1B P1 K1A 3_566 1_565 93.1(3) no
    K1A P1 K1A 2_565 1_565 166.5(3) no
    O5 P1 K1A 4_666 4_566 136.1(2) no
    O5 P1 K1A . 4_566 115.1(2) no
    O5 P1 K1A 3_466 4_566 54.03(13) no
    O5 P1 K1A 2_575 4_566 56.12(12) no
    K1B P1 K1A 1_565 4_566 93.1(3) no
    K1B P1 K1A 2_565 4_566 87.4(3) no
    K1B P1 K1A 4_566 4_566 5.40(18) no
    K1B P1 K1A 3_566 4_566 170.7(4) no
    K1A P1 K1A 2_565 4_566 90.79(4) no
    K1A P1 K1A 1_565 4_566 90.79(4) no
    O5 P1 K1A 4_666 3_566 54.03(13) no
    O5 P1 K1A . 3_566 56.12(12) no
    O5 P1 K1A 3_466 3_566 136.1(2) no
    O5 P1 K1A 2_575 3_566 115.1(2) no
    K1B P1 K1A 1_565 3_566 87.4(3) no
    K1B P1 K1A 2_565 3_566 93.1(3) no
    K1B P1 K1A 4_566 3_566 170.7(4) no
    K1B P1 K1A 3_566 3_566 5.40(18) no
    K1A P1 K1A 2_565 3_566 90.79(4) no
    K1A P1 K1A 1_565 3_566 90.79(4) no
    K1A P1 K1A 4_566 3_566 166.5(3) no
    O2 P2 O4 . . 109.86(17) no
    O2 P2 O3 . . 112.16(19) no
    O4 P2 O3 . . 112.85(18) no
    O2 P2 O1 . . 106.56(17) no
    O4 P2 O1 . . 105.92(17) no
    O3 P2 O1 . . 109.10(19) no
    O2 P2 K1B . . 61.9(3) no
    O4 P2 K1B . . 56.2(3) no
    O3 P2 K1B . . 158.0(3) no
    O1 P2 K1B . . 92.7(3) no
    O2 P2 K1A . . 57.59(18) no
    O4 P2 K1A . . 60.68(19) no
    O3 P2 K1A . . 158.44(17) no
    O1 P2 K1A . . 92.38(12) no
    K1B P2 K1A . . 4.6(2) no
    O2 P2 K1A . 7_554 145.72(14) no
    O4 P2 K1A . 7_554 52.89(13) no
    O3 P2 K1A . 7_554 102.11(15) no
    O1 P2 K1A . 7_554 60.63(14) no
    K1B P2 K1A . 7_554 86.0(3) no
    K1A P2 K1A . 7_554 89.82(9) no
    O2 P2 K1B . 3_566 70.2(3) no
    O4 P2 K1B . 3_566 161.9(3) no
    O3 P2 K1B . 3_566 53.7(3) no
    O1 P2 K1B . 3_566 91.0(2) no
    K1B P2 K1B . 3_566 130.91(4) no
    K1A P2 K1B . 3_566 126.3(2) no
    K1A P2 K1B 7_554 3_566 136.3(3) no
    O2 P2 K1A . 3_566 75.1(2) no
    O4 P2 K1A . 3_566 161.74(15) no
    O3 P2 K1A . 3_566 50.65(17) no
    O1 P2 K1A . 3_566 88.79(14) no
    K1B P2 K1A . 3_566 135.4(2) no
    K1A P2 K1A . 3_566 130.85(3) no
    K1A P2 K1A 7_554 3_566 131.60(16) no
    K1B P2 K1A 3_566 3_566 4.92(17) no
    O2 P2 K1A . 2_565 50.0(2) no
    O4 P2 K1A . 2_565 114.87(14) no
    O3 P2 K1A . 2_565 132.28(15) no
    O1 P2 K1A . 2_565 57.0(2) no
    K1B P2 K1A . 2_565 62.3(3) no
    K1A P2 K1A . 2_565 58.56(19) no
    K1A P2 K1A 7_554 2_565 106.02(10) no
    K1B P2 K1A 3_566 2_565 79.60(18) no
    K1A P2 K1A 3_566 2_565 82.07(11) no
    O2 P2 K1B . 2_565 54.9(3) no
    O4 P2 K1B . 2_565 114.6(2) no
    O3 P2 K1B . 2_565 132.2(2) no
    O1 P2 K1B . 2_565 52.1(3) no
    K1B P2 K1B . 2_565 64.0(5) no
    K1A P2 K1B . 2_565 60.5(3) no
    K1A P2 K1B 7_554 2_565 101.87(18) no
    K1B P2 K1B 3_566 2_565 80.7(4) no
    K1A P2 K1B 3_566 2_565 82.84(15) no
    K1A P2 K1B 2_565 2_565 4.89(16) no
    O2 P2 K1B . 7_554 147.0(2) no
    O4 P2 K1B . 7_554 51.9(2) no
    O3 P2 K1B . 7_554 100.8(2) no
    O1 P2 K1B . 7_554 62.5(2) no
    K1B P2 K1B . 7_554 86.7(2) no
    K1A P2 K1B . 7_554 90.6(2) no
    K1A P2 K1B 7_554 7_554 2.1(2) no
    K1B P2 K1B 3_566 7_554 136.6(3) no
    K1A P2 K1B 3_566 7_554 131.8(3) no
    K1A P2 K1B 2_565 7_554 108.05(18) no
    K1B P2 K1B 2_565 7_554 103.9(3) no
    P2 O1 Fe1 . . 133.35(16) no
    P2 O1 K1B . 2_565 103.7(4) no
    Fe1 O1 K1B . 2_565 88.7(3) no
    P2 O1 K1A . 7_554 93.04(15) no
    Fe1 O1 K1A . 7_554 109.87(14) no
    K1B O1 K1A 2_565 7_554 134.6(2) no
    P2 O1 K1A . 2_565 98.1(2) no
    Fe1 O1 K1A . 2_565 92.22(17) no
    K1B O1 K1A 2_565 2_565 5.7(2) no
    K1A O1 K1A 7_554 2_565 136.63(15) no
    P2 O1 K1B . 7_554 93.3(3) no
    Fe1 O1 K1B . 7_554 109.0(2) no
    K1B O1 K1B 2_565 7_554 135.4(4) no
    K1A O1 K1B 7_554 7_554 1.0(3) no
    K1A O1 K1B 2_565 7_554 137.52(19) no
    P2 O2 Ni1 . 8_455 140.79(19) no
    P2 O2 Fe1 . 8_455 140.79(19) no
    Ni1 O2 Fe1 8_455 8_455 0.00(3) no
    P2 O2 K1B . . 90.7(4) no
    Ni1 O2 K1B 8_455 . 98.6(3) no
    Fe1 O2 K1B 8_455 . 98.6(3) no
    P2 O2 K1A . 2_565 106.4(2) no
    Ni1 O2 K1A 8_455 2_565 112.8(2) no
    Fe1 O2 K1A 8_455 2_565 112.8(2) no
    K1B O2 K1A . 2_565 76.5(3) no
    P2 O2 K1A . . 96.5(2) no
    Ni1 O2 K1A 8_455 . 95.20(17) no
    Fe1 O2 K1A 8_455 . 95.20(17) no
    K1B O2 K1A . . 6.2(2) no
    K1A O2 K1A 2_565 . 72.95(18) no
    P2 O2 K1B . 2_565 101.2(3) no
    Ni1 O2 K1B 8_455 2_565 118.0(3) no
    Fe1 O2 K1B 8_455 2_565 118.0(3) no
    K1B O2 K1B . 2_565 76.7(4) no
    K1A O2 K1B 2_565 2_565 5.2(2) no
    K1A O2 K1B . 2_565 73.6(3) no
    P2 O2 K1B . 3_566 84.3(3) no
    Ni1 O2 K1B 8_455 3_566 92.2(3) no
    Fe1 O2 K1B 8_455 3_566 92.2(3) no
    K1B O2 K1B . 3_566 168.0(3) no
    K1A O2 K1B 2_565 3_566 94.42(19) no
    K1A O2 K1B . 3_566 167.1(3) no
    K1B O2 K1B 2_565 3_566 93.6(5) no
    P2 O3 Ni1 . 6_565 150.1(3) no
    P2 O3 Fe1 . 6_565 150.1(3) no
    Ni1 O3 Fe1 6_565 6_565 0.00(3) no
    P2 O3 K1A . 3_566 105.1(2) no
    Ni1 O3 K1A 6_565 3_566 98.46(16) no
    Fe1 O3 K1A 6_565 3_566 98.46(16) no
    P2 O3 K1B . 3_566 101.0(4) no
    Ni1 O3 K1B 6_565 3_566 100.8(3) no
    Fe1 O3 K1B 6_565 3_566 100.8(3) no
    K1A O3 K1B 3_566 3_566 6.3(2) no
    P2 O4 Ni1 . 5_545 135.0(2) no
    P2 O4 Fe1 . 5_545 135.0(2) no
    Ni1 O4 Fe1 5_545 5_545 0.00(3) no
    P2 O4 K1B . . 96.5(3) no
    Ni1 O4 K1B 5_545 . 113.5(3) no
    Fe1 O4 K1B 5_545 . 113.5(3) no
    P2 O4 K1A . 7_554 101.84(19) no
    Ni1 O4 K1A 5_545 7_554 97.46(19) no
    Fe1 O4 K1A 5_545 7_554 97.46(19) no
    K1B O4 K1A . 7_554 111.5(3) no
    P2 O4 K1A . . 93.21(17) no
    Ni1 O4 K1A 5_545 . 115.51(15) no
    Fe1 O4 K1A 5_545 . 115.51(15) no
    K1B O4 K1A . . 3.5(3) no
    K1A O4 K1A 7_554 . 113.54(12) no
    P2 O4 K1B . 7_554 105.2(3) no
    Ni1 O4 K1B 5_545 7_554 93.5(3) no
    Fe1 O4 K1B 5_545 7_554 93.5(3) no
    K1B O4 K1B . 7_554 112.9(2) no
    K1A O4 K1B 7_554 7_554 4.0(3) no
    K1A O4 K1B . 7_554 115.1(3) no
    P1 O5 Fe1 . . 144.88(18) no
    P1 O5 K1B . 2_565 100.3(3) no
    Fe1 O5 K1B . 2_565 97.7(3) no
    P1 O5 K1A . 2_565 98.87(15) no
    Fe1 O5 K1A . 2_565 102.05(18) no
    K1B O5 K1A 2_565 2_565 6.5(2) no
    P1 O5 K1B . 3_566 95.5(3) no
    Fe1 O5 K1B . 3_566 101.9(3) no
    K1B O5 K1B 2_565 3_566 118.67(12) no
    K1A O5 K1B 2_565 3_566 112.8(3) no
    P1 O5 K1A . 3_566 96.61(14) no
    Fe1 O5 K1A . 3_566 97.63(18) no
    K1B O5 K1A 2_565 3_566 124.5(3) no
    K1A O5 K1A 2_565 3_566 118.73(10) no
    K1B O5 K1A 3_566 3_566 6.5(2) no
