# Supplementary material for: The solid solution K3.84Ni0.78Fe3.19(PO4)5
Source: Acta Crystallogr Sect E Struct Rep Online. 2014 Jun 14;70(Pt 7):i39–40. doi: 10.1107/S1600536814013609 (PMC4120600; doi:10.1107/S1600536814013609)
Supplement: Supplementary file 2 [file e-70-00i39-Isup2.hkl]

#
# h,k,l, Fc-squared, Fo-squared, sigma(Fo-squared) and status flag
#
data_I
_shelx_title ' 1 in P-42(1)c'
_shelx_refln_list_code          4
_shelx_F_calc_maximum      178.32
_exptl_crystal_F_000       834.00
_reflns_d_resolution_high  0.6196
 
loop_
 _symmetry_equiv_pos_as_xyz
 'x, y, z'
 '-x, -y, z'
 'y, -x, -z'
 '-y, x, -z'
 '-x+1/2, y+1/2, -z+1/2'
 'x+1/2, -y+1/2, -z+1/2'
 '-y+1/2, -x+1/2, z+1/2'
 'y+1/2, x+1/2, z+1/2'
 
_cell_length_a     9.6622
_cell_length_b     9.6622
_cell_length_c     9.3800
_cell_angle_alpha  90.000
_cell_angle_beta   90.000
_cell_angle_gamma  90.000
 
_shelx_F_squared_multiplier     1.000
 
loop_
 _refln_index_h
 _refln_index_k
 _refln_index_l
 _refln_F_squared_calc
 _refln_F_squared_meas
 _refln_F_squared_sigma
 _refln_observed_status
   1   1   0     5250.83     5582.09     81.87 o
   0   2   0      437.96      349.91     12.71 o
   1   2   0     3941.13     4024.51     55.61 o
   2   2   0    31796.25    29662.16    397.76 o
   1   3   0       21.14       20.85      3.85 o
   2   3   0    13428.71    13848.63    112.23 o
   3   3   0       10.32       11.75      3.72 o
   0   4   0     7485.65     6909.10     74.89 o
   1   4   0     8780.54     8202.96     71.97 o
   2   4   0     7811.23     7614.88    105.09 o
   3   4   0     1215.86     1193.99     24.43 o
   4   4   0       19.37       15.51      4.92 o
   1   5   0     2399.56     2186.65     27.97 o
   2   5   0     3814.92     3757.61     35.26 o
   3   5   0     1151.15     1148.29     28.92 o
   4   5   0     7333.98     6474.30    117.97 o
   5   5   0     1778.70     1593.45     67.85 o
   0   6   0     7620.35     7815.76     89.23 o
   1   6   0      154.78      138.26      9.80 o
   2   6   0    18521.61    17825.21    118.85 o
   3   6   0      689.80      657.34     17.90 o
   4   6   0      458.55      420.82     13.67 o
   5   6   0       59.73       59.23      8.46 o
   6   6   0      623.70      565.24     42.60 o
   1   7   0     1474.69     1468.88     30.78 o
   2   7   0     1198.18     1207.10     23.77 o
   3   7   0     1286.38     1182.05     26.21 o
   4   7   0       49.62       40.44      7.74 o
   5   7   0       47.43       48.20      9.75 o
   6   7   0      491.57      536.55     29.89 o
   7   7   0     2635.58     2839.22     97.44 o
   0   8   0     5919.20     5952.14    131.09 o
   1   8   0     1591.14     1501.99     42.05 o
   2   8   0     2207.31     2037.66     42.26 o
   3   8   0      308.71      306.80     19.73 o
   4   8   0       18.42       28.69      8.25 o
   5   8   0     1174.55     1100.81     34.32 o
   6   8   0      164.75      223.32     20.90 o
   7   8   0        0.88        8.52      9.92 o
   8   8   0     1561.66     1734.93     82.28 o
   1   9   0      253.69      220.94     18.40 o
   2   9   0     1533.64     1460.22     47.71 o
   3   9   0      976.75      951.44     35.94 o
   4   9   0     3461.99     3515.52     65.60 o
   5   9   0        0.35       16.93      9.13 o
   6   9   0        2.81       12.19     10.44 o
   7   9   0       52.32       53.19     13.69 o
   8   9   0       98.46       92.43     14.86 o
   9   9   0      379.53      410.83     55.72 o
   0  10   0       41.07       37.78     26.00 o
   1  10   0      238.84      239.14     22.42 o
   2  10   0        2.35        9.27     11.47 o
   3  10   0     3221.49     3299.40     76.44 o
   4  10   0      811.74      830.65     47.10 o
   5  10   0       52.34       56.75     15.00 o
   6  10   0        2.03        0.00     11.91 o
   7  10   0      155.26      124.15     22.52 o
   8  10   0        7.40       25.01     20.51 o
   9  10   0       20.11        8.05     18.95 o
  10  10   0        3.66        0.00     26.34 o
   1  11   0      603.46      533.66     33.50 o
   2  11   0     2194.57     2177.65     61.92 o
   3  11   0        7.03        0.00     12.59 o
   4  11   0      399.79      456.12     37.83 o
   5  11   0        3.09       10.00     16.66 o
   6  11   0      370.68      306.95     36.63 o
   7  11   0        5.15       22.55     20.07 o
   8  11   0       80.18      112.93     27.43 o
   9  11   0        3.29        5.29     24.36 o
  10  11   0      350.15      424.41     44.42 o
  11  11   0       26.27       32.38     33.69 o
   0  12   0     3424.30     2999.99    116.72 o
   1  12   0      355.96      320.07     28.69 o
   2  12   0      212.48      195.87     21.22 o
   3  12   0      599.08      608.45     48.36 o
   4  12   0      245.82      255.30     32.71 o
   5  12   0       83.35       74.18     22.39 o
   6  12   0       69.86       89.05     22.67 o
   7  12   0        0.25       32.24     27.12 o
   8  12   0      161.88      109.72     31.65 o
   9  12   0      497.32      634.28     77.80 o
   1  13   0       76.98       41.09     15.45 o
   2  13   0       51.27       52.39     15.40 o
   3  13   0      120.64      134.40     25.24 o
   4  13   0        4.80       26.42     20.37 o
   5  13   0      774.53      832.98     63.49 o
   6  13   0        3.37       38.23     23.66 o
   7  13   0       62.64      151.84     45.17 o
   8  13   0        7.92       18.14     42.90 o
   0  14   0      181.42      136.59     31.67 o
   1  14   0      221.30      206.23     25.40 o
   2  14   0      865.46      738.46     49.94 o
   3  14   0       59.20       45.71     21.28 o
   4  14   0      218.57      204.45     35.29 o
   5  14   0       82.91      136.82     36.51 o
   6  14   0     1019.40     1040.74    102.75 o
   1  15   0      143.35      141.84     21.64 o
   2  15   0      610.68      499.09     47.82 o
   3  15   0        0.61        0.00     22.56 o
   4  15   0       13.82        0.00     30.74 o
   0   1   1      313.86      424.97     21.11 o
  -1   2   1     8228.16     8422.01     79.75 o
   0   2   1     1525.30     1368.84     24.19 o
   1   2   1     9093.44     9124.04    110.09 o
  -2   3   1     3591.53     3251.17     48.83 o
  -1   3   1    21087.09    21327.96    377.57 o
   0   3   1    12982.76    12714.94    128.50 o
   1   3   1    20385.79    20822.74    242.02 o
   2   3   1     3672.16     3422.92     49.22 o
  -3   4   1     3351.17     3421.19     74.87 o
  -2   4   1     6636.82     6336.53     94.04 o
  -1   4   1     5139.77     5430.80     57.88 o
   0   4   1      863.40      997.42     19.11 o
   1   4   1     4948.09     5345.60     73.13 o
   2   4   1     6807.72     6564.38     65.30 o
   3   4   1     3491.67     3580.03     60.06 o
  -4   5   1     9753.66     9290.19     90.87 o
  -3   5   1     2382.47     2301.24     32.43 o
  -2   5   1     2003.68     2021.33     33.09 o
  -1   5   1     5437.12     5243.11     60.85 o
   0   5   1        6.22       32.44      5.39 o
   1   5   1     5549.31     5391.38     60.64 o
   2   5   1     2002.42     1965.62     24.75 o
   3   5   1     2579.39     2451.13     32.48 o
   4   5   1     9284.91     9105.03    111.89 o
  -5   6   1      246.73      201.19     14.42 o
  -4   6   1     3293.86     3034.70     45.81 o
  -3   6   1      902.04      857.60     23.78 o
  -2   6   1      886.83      844.14     18.80 o
  -1   6   1     7408.99     7235.89     72.51 o
   0   6   1     9367.94     9144.89     79.10 o
   1   6   1     7701.47     7555.80     67.16 o
   2   6   1      974.41      894.64     18.62 o
   3   6   1      913.64      820.94     17.92 o
   4   6   1     3209.53     2882.70     39.54 o
   5   6   1      251.38      214.70     12.27 o
  -6   7   1      241.08      237.70     19.91 o
  -5   7   1     2072.85     1947.84     46.00 o
  -4   7   1     4498.69     4444.45     79.31 o
  -3   7   1     1611.28     1544.42     35.83 o
  -2   7   1     2481.52     2331.79     33.09 o
  -1   7   1      967.80      913.46     21.37 o
   0   7   1       63.86       82.36      8.63 o
   1   7   1      994.64      953.54     23.45 o
   2   7   1     2461.35     2278.62     38.47 o
   3   7   1     1544.24     1465.49     30.84 o
   4   7   1     5016.09     5061.79     94.05 o
   5   7   1     1777.13     1629.26     42.81 o
   6   7   1      219.82      202.06     19.24 o
  -7   8   1      962.43     1044.99     42.71 o
  -6   8   1     3516.45     3728.37     78.88 o
  -5   8   1     1786.34     1758.49     45.69 o
  -4   8   1      178.31      172.67     13.21 o
  -3   8   1      184.26      184.95     13.96 o
  -2   8   1     1238.90     1139.47     31.12 o
  -1   8   1      425.84      434.69     19.27 o
   0   8   1     2294.60     2169.15     50.44 o
   1   8   1      423.24      442.84     21.62 o
   2   8   1     1131.28     1009.41     26.96 o
   3   8   1      141.97      131.26     13.24 o
   4   8   1      170.08      158.48     13.19 o
   5   8   1     1842.71     1859.95     52.22 o
   6   8   1     3634.47     3983.51     79.31 o
   7   8   1      862.31      961.84     42.59 o
  -8   9   1      402.46      457.47     39.74 o
  -7   9   1      245.22      221.62     23.54 o
  -6   9   1      858.89      906.44     41.62 o
  -5   9   1      605.04      637.08     31.70 o
  -4   9   1      246.56      235.40     20.03 o
  -3   9   1      584.94      588.68     30.63 o
  -2   9   1     4052.27     4127.93     81.08 o
  -1   9   1     1602.06     1450.58     48.43 o
   0   9   1      680.85      639.10     30.35 o
   1   9   1     1621.59     1481.32     44.46 o
   2   9   1     3766.25     3809.25     73.47 o
   3   9   1      544.56      507.45     27.06 o
   4   9   1      243.71      217.82     18.34 o
   5   9   1      554.46      615.15     34.70 o
   6   9   1      920.37     1038.63     42.49 o
   7   9   1      278.41      283.44     24.55 o
   8   9   1      409.42      523.53     36.05 o
  -9  10   1     1394.83     1573.36     70.12 o
  -8  10   1      361.87      354.87     33.26 o
  -7  10   1      712.44      771.27     51.18 o
  -6  10   1     1234.37     1500.92     64.91 o
  -5  10   1      198.26      231.54     26.61 o
  -4  10   1       53.45       36.37     14.17 o
  -3  10   1      128.09      116.54     16.30 o
  -2  10   1      349.62      325.63     25.86 o
  -1  10   1     1425.76     1311.56     48.79 o
   0  10   1     1602.05     1526.90     48.89 o
   1  10   1     1302.76     1220.90     47.24 o
   2  10   1      370.59      385.15     29.68 o
   3  10   1      112.07       98.37     15.59 o
   4  10   1       67.21       74.13     15.51 o
   5  10   1      186.00      225.23     26.98 o
   6  10   1     1209.55     1388.39     54.57 o
   7  10   1      725.57      815.08     43.03 o
   8  10   1      331.52      340.27     29.24 o
   9  10   1     1450.30     1744.60     70.75 o
 -10  11   1       40.67       27.60     17.79 o
  -9  11   1       36.08       51.63     27.52 o
  -8  11   1       58.67       84.04     28.57 o
  -7  11   1      452.08      462.41     72.40 o
  -6  11   1      701.10      807.96     67.32 o
  -5  11   1     1467.53     1643.51     78.31 o
  -4  11   1     1716.81     1948.36     84.40 o
  -3  11   1      630.51      580.57     34.80 o
  -2  11   1      158.48      142.92     19.75 o
  -1  11   1      887.44      790.01     38.58 o
   0  11   1      370.89      364.76     29.08 o
   1  11   1      908.70      819.27     41.39 o
   2  11   1      130.86      120.34     17.61 o
   3  11   1      723.39      683.68     38.08 o
   4  11   1     1739.72     1859.90     74.16 o
   5  11   1     1352.26     1544.13     78.59 o
   6  11   1      629.94      751.07     56.39 o
   7  11   1      466.25      535.01     45.21 o
   8  11   1       74.02       75.04     19.72 o
   9  11   1       45.77       91.79     25.71 o
  10  11   1       47.41       69.05     22.25 o
  -9  12   1       54.13       70.98     51.49 o
  -8  12   1      674.42      888.04     93.84 o
  -7  12   1      188.71      210.36     38.63 o
  -6  12   1       89.16      117.94     46.21 o
  -5  12   1      428.76      422.28     45.29 o
  -4  12   1      120.09      145.10     25.37 o
  -3  12   1     1236.90     1254.82     57.68 o
  -2  12   1       66.72       79.91     14.89 o
  -1  12   1       58.38       80.35     16.36 o
   0  12   1      252.65      259.25     25.95 o
   1  12   1       55.98       74.76     16.89 o
   2  12   1       72.15       92.39     16.74 o
   3  12   1     1310.98     1325.52     54.84 o
   4  12   1      128.66      170.43     28.87 o
   5  12   1      471.12      465.13     45.70 o
   6  12   1      107.09       96.18     27.35 o
   7  12   1      174.41      227.59     36.26 o
   8  12   1      672.88      827.55     63.19 o
   9  12   1       51.74       22.08     29.82 o
  -8  13   1       35.62       52.72     29.18 o
  -7  13   1      415.80      403.55     55.19 o
  -6  13   1      227.52      278.02     45.09 o
  -5  13   1        3.98       44.76     35.62 o
  -4  13   1       49.41       66.13     18.54 o
  -3  13   1      566.80      495.18     43.78 o
  -2  13   1       87.70      115.02     19.33 o
  -1  13   1      802.66      766.59     45.07 o
   0  13   1       20.44       18.27     13.22 o
   1  13   1      787.34      743.98     41.27 o
   2  13   1      106.93      111.72     22.44 o
   3  13   1      486.99      455.99     43.19 o
   4  13   1       33.54       42.00     25.27 o
   5  13   1        9.20        4.38     21.66 o
   6  13   1      221.17      275.32     39.78 o
   7  13   1      390.53      441.87     48.40 o
   8  13   1       30.74       67.65     29.91 o
  -6  14   1       62.79       75.96     34.43 o
  -5  14   1      303.12      284.90     47.09 o
  -4  14   1       27.82       26.90     23.41 o
  -3  14   1      389.71      341.29     38.50 o
  -2  14   1       79.56       69.33     21.35 o
  -1  14   1       89.26       71.41     23.14 o
   0  14   1      180.02      141.23     20.67 o
   1  14   1       87.82       80.26     17.97 o
   2  14   1       96.66       65.67     19.49 o
   3  14   1      357.44      350.71     40.22 o
   4  14   1       29.88       17.88     20.36 o
   5  14   1      292.41      274.94     41.04 o
   6  14   1       70.17       18.97     25.82 o
  -4  15   1      293.60      231.26     43.98 o
  -3  15   1      162.05      109.70     29.62 o
  -2  15   1       93.13      121.69     26.65 o
  -1  15   1      198.35      117.83     21.18 o
   0  15   1      173.00      189.49     25.35 o
   1  15   1      200.24      188.14     23.74 o
   2  15   1       83.15       64.39     20.27 o
   3  15   1      151.99      193.75     36.20 o
   4  15   1      301.36      273.97     42.38 o
   0   0   2     7088.73     7745.07    102.82 o
  -1   1   2     6427.13     7010.35     86.56 o
   0   1   2       43.49       50.11      3.93 o
   1   1   2     7167.00     7498.28     84.33 o
  -2   2   2     5078.07     4685.72     62.22 o
  -1   2   2     6832.10     7099.04     85.51 o
   0   2   2     2626.28     3106.30     29.17 o
   1   2   2     7367.56     7509.07    100.92 o
   2   2   2     4832.24     4397.06     60.66 o
  -3   3   2     3313.55     3536.60     48.54 o
  -2   3   2      230.05      238.18      8.65 o
  -1   3   2    13896.43    13699.77     87.55 o
   0   3   2       11.93       11.76      3.60 o
   1   3   2    13185.46    13261.87     85.77 o
   2   3   2      255.50      262.65      9.58 o
   3   3   2     3356.08     3559.61    100.53 o
  -4   4   2     6947.03     6696.28    141.44 o
  -3   4   2      696.12      728.96     14.97 o
  -2   4   2      186.52      230.57      9.90 o
  -1   4   2     5534.19     5053.58     53.44 o
   0   4   2     1722.71     1596.15     26.17 o
   1   4   2     5353.85     4831.58     56.36 o
   2   4   2      201.50      218.90      8.01 o
   3   4   2      618.31      642.64     22.90 o
   4   4   2     6628.30     6457.55    188.46 o
  -5   5   2    13475.27    12440.14    387.80 o
  -4   5   2     1205.16     1148.75     24.60 o
  -3   5   2     2514.00     2534.07     37.66 o
  -2   5   2     4348.91     4262.36     44.57 o
  -1   5   2     2318.38     2155.90     29.49 o
   0   5   2      600.56      657.54     14.84 o
   1   5   2     2349.56     2148.73     33.64 o
   2   5   2     4467.72     4451.61     50.02 o
   3   5   2     2486.84     2528.73     58.67 o
   4   5   2     1264.36     1171.09     27.72 o
   5   5   2    13532.46    12593.14    332.41 o
  -6   6   2     1138.28     1055.05     59.91 o
  -5   6   2     1641.42     1428.66     49.52 o
  -4   6   2     1491.20     1263.81     41.53 o
  -3   6   2     3470.08     3301.59     50.63 o
  -2   6   2      520.09      462.46     16.04 o
  -1   6   2     4032.09     3980.12     45.08 o
   0   6   2      387.05      332.62     12.35 o
   1   6   2     4127.42     4071.02     58.46 o
   2   6   2      394.97      332.19     11.53 o
   3   6   2     3287.59     3108.43     61.43 o
   4   6   2     1447.83     1298.80     42.51 o
   5   6   2     1867.05     1671.49     50.22 o
   6   6   2     1353.72     1326.80     66.17 o
  -7   7   2      115.13      151.65     32.83 o
  -6   7   2     2246.92     2247.57     57.80 o
  -5   7   2     2537.77     2399.21     75.56 o
  -4   7   2     3348.22     3210.17     47.02 o
  -3   7   2     3519.72     3213.69     80.51 o
  -2   7   2     2248.34     2308.98     40.29 o
  -1   7   2     5037.41     4753.42     56.08 o
   0   7   2        1.93       13.43      6.24 o
   1   7   2     5117.68     4878.64     71.76 o
   2   7   2     1991.30     2018.31     31.74 o
   3   7   2     3556.46     3328.70     60.11 o
   4   7   2     3579.46     3389.81    110.42 o
   5   7   2     2625.43     2497.74     59.97 o
   6   7   2     2281.37     2389.22     64.28 o
   7   7   2      153.20      210.77     29.12 o
  -8   8   2      571.03      593.63     69.95 o
  -7   8   2     1206.93     1269.56     59.96 o
  -6   8   2      149.74      159.71     22.72 o
  -5   8   2     2193.78     2189.04     59.54 o
  -4   8   2     1399.47     1373.16     35.90 o
  -3   8   2      797.98      743.06     24.81 o
  -2   8   2      104.43       95.01     11.25 o
  -1   8   2     3746.54     3442.31     59.00 o
   0   8   2     1648.57     1734.73     39.07 o
   1   8   2     4032.19     3787.41     54.92 o
   2   8   2      119.64      129.27     11.95 o
   3   8   2      927.77      844.99     28.01 o
   4   8   2     1262.23     1264.26     35.81 o
   5   8   2     2208.15     2356.50     59.83 o
   6   8   2      126.66      116.34     14.11 o
   7   8   2     1178.78     1268.58     47.47 o
   8   8   2      627.50      685.20     54.80 o
  -9   9   2     1292.55     1401.30    102.54 o
  -8   9   2       62.60       51.02     23.31 o
  -7   9   2      207.76      224.95     28.08 o
  -6   9   2      428.00      422.33     32.59 o
  -5   9   2      100.16       86.00     13.26 o
  -4   9   2     2138.78     2225.09     72.09 o
  -3   9   2     1995.60     2046.76     57.49 o
  -2   9   2      135.43      143.75     15.04 o
  -1   9   2     2052.52     2047.55     49.16 o
   0   9   2      332.27      298.47     20.18 o
   1   9   2     2152.66     2112.67     50.22 o
   2   9   2      116.00      108.20     13.55 o
   3   9   2     2121.96     2040.90     54.18 o
   4   9   2     2191.96     2252.79     55.71 o
   5   9   2      112.60       96.34     17.70 o
   6   9   2      386.69      390.29     29.42 o
   7   9   2      246.47      309.11     25.26 o
   8   9   2       64.11       57.36     14.06 o
   9   9   2     1251.70     1550.36     78.49 o
 -10  10   2      804.08      759.29     78.26 o
  -9  10   2      252.34      257.35     35.51 o
  -8  10   2      357.34      334.81     32.25 o
  -7  10   2     1053.02     1095.75     55.77 o
  -6  10   2      745.60      914.69     60.31 o
  -5  10   2      679.77      651.36     51.81 o
  -4  10   2      247.29      291.39     29.35 o
  -3  10   2      317.05      318.29     26.95 o
  -2  10   2      918.35      863.87     40.39 o
  -1  10   2     1131.04     1148.87     46.31 o
   0  10   2      104.79      126.21     16.01 o
   1  10   2     1123.96     1116.89     44.80 o
   2  10   2      963.08      924.37     38.89 o
   3  10   2      342.26      325.72     26.39 o
   4  10   2      228.69      252.62     23.81 o
   5  10   2      637.63      658.70     37.57 o
   6  10   2      713.00      786.52     42.34 o
   7  10   2     1111.58     1199.96     53.94 o
   8  10   2      340.77      402.94     32.76 o
   9  10   2      263.06      289.29     27.78 o
  10  10   2      773.27      966.60     81.17 o
 -10  11   2      129.71      103.46     29.22 o
  -9  11   2      133.76      211.17     36.52 o
  -8  11   2       24.67        0.00     22.84 o
  -7  11   2      926.84     1050.87     78.13 o
  -6  11   2      671.44      786.15     74.59 o
  -5  11   2      423.61      496.32     51.28 o
  -4  11   2      337.96      320.08     31.80 o
  -3  11   2      994.74     1025.76     50.08 o
  -2  11   2       52.00       52.02     14.01 o
  -1  11   2      676.98      648.16     34.59 o
   0  11   2      461.12      448.20     29.12 o
   1  11   2      586.75      531.23     32.55 o
   2  11   2       52.04       51.12     17.42 o
   3  11   2      970.83      970.16     50.20 o
   4  11   2      383.96      422.75     39.70 o
   5  11   2      417.42      462.55     44.78 o
   6  11   2      764.66      908.13     62.77 o
   7  11   2      855.46      923.87     52.26 o
   8  11   2       26.83       25.23     19.89 o
   9  11   2      115.47      117.85     21.72 o
  10  11   2       94.10      122.73     26.18 o
  -9  12   2      208.64      295.28     50.93 o
  -8  12   2      184.29      192.14     45.04 o
  -7  12   2      214.63      331.41     48.68 o
  -6  12   2       16.91        5.09     30.10 o
  -5  12   2       18.60       25.37     28.08 o
  -4  12   2      476.38      463.35     46.11 o
  -3  12   2      163.44      121.43     21.85 o
  -2  12   2      355.83      354.90     26.92 o
  -1  12   2      633.93      607.34     35.58 o
   0  12   2       43.54       46.41     14.59 o
   1  12   2      629.55      598.41     36.32 o
   2  12   2      346.55      370.30     28.75 o
   3  12   2      180.27      165.32     28.48 o
   4  12   2      477.48      547.60     50.53 o
   5  12   2        6.91       28.75     23.13 o
   6  12   2       35.18       46.80     20.77 o
   7  12   2      213.48      237.32     36.69 o
   8  12   2      163.45      179.47     34.65 o
   9  12   2      197.93      213.99     38.50 o
  -8  13   2      536.50      681.90     69.63 o
  -7  13   2       40.46       79.68     43.13 o
  -6  13   2       95.32      143.72     35.21 o
  -5  13   2      461.19      456.69     57.56 o
  -4  13   2      479.20      479.59     45.14 o
  -3  13   2      783.88      733.07     52.93 o
  -2  13   2      132.60      137.84     23.98 o
  -1  13   2       61.96       65.54     18.46 o
   0  13   2      240.83      233.59     25.25 o
   1  13   2       47.64       62.03     16.55 o
   2  13   2      167.27      156.06     19.09 o
   3  13   2      752.76      731.73     48.48 o
   4  13   2      474.80      492.96     50.74 o
   5  13   2      575.29      669.67     60.45 o
   6  13   2      101.72      154.78     33.83 o
   7  13   2       27.80       55.02     24.82 o
   8  13   2      532.32      589.56     57.89 o
  -6  14   2       31.65       58.07     25.77 o
  -5  14   2      138.69      168.17     33.86 o
  -4  14   2       26.77       29.50     25.42 o
  -3  14   2      110.16      119.49     28.52 o
  -2  14   2      371.94      340.21     41.70 o
  -1  14   2       91.60       64.94     20.81 o
   0  14   2        0.92       28.25     20.38 o
   1  14   2      122.52      131.58     22.16 o
   2  14   2      374.88      269.47     31.81 o
   3  14   2       99.68       99.01     28.10 o
   4  14   2       26.62        8.92     22.28 o
   5  14   2      138.82      163.67     32.28 o
   6  14   2       23.75        0.00     24.30 o
  -3  15   2      229.15      183.43     34.56 o
  -2  15   2      392.72      357.28     45.62 o
  -1  15   2       14.37       15.83     16.69 o
   0  15   2       33.63       20.53     16.55 o
   1  15   2        7.81       33.39     21.04 o
   2  15   2      396.78      371.62     41.42 o
   3  15   2      295.89      261.32     42.02 o
   0   1   3    30331.87    34119.18    176.75 o
  -1   2   3     6791.52     6707.07     56.04 o
   0   2   3    13801.93    13717.13    109.70 o
   1   2   3     7202.76     6940.96     59.61 o
  -2   3   3      104.23      119.21      6.84 o
  -1   3   3       72.16       45.45      4.43 o
   0   3   3      363.98      343.19      9.93 o
   1   3   3       87.97       81.47      5.41 o
   2   3   3      127.09      133.44      7.12 o
  -3   4   3    14304.84    14161.31    168.32 o
  -2   4   3    11016.77    11146.17     82.57 o
  -1   4   3      315.78      300.15     11.30 o
   0   4   3     1863.57     1748.62     26.81 o
   1   4   3      275.30      260.92     11.22 o
   2   4   3    10901.84    11176.17    100.00 o
   3   4   3    14724.13    15035.11    167.37 o
  -4   5   3      872.17      731.08     18.07 o
  -3   5   3     1514.07     1292.83     25.19 o
  -2   5   3    10448.31    10084.51     79.28 o
  -1   5   3     2790.18     2953.14     47.84 o
   0   5   3        3.32       11.39      4.62 o
   1   5   3     2552.31     2724.97     34.49 o
   2   5   3    10457.68    10438.38    113.16 o
   3   5   3     1628.89     1447.17     23.59 o
   4   5   3      807.02      650.09     30.62 o
  -5   6   3     2290.11     2118.20     58.20 o
  -4   6   3     1941.88     1778.17     30.40 o
  -3   6   3     2027.71     1916.04     33.72 o
  -2   6   3      525.44      602.22     17.51 o
  -1   6   3     1705.61     1636.24     26.56 o
   0   6   3     9604.49     9596.28     73.81 o
   1   6   3     1645.00     1558.00     29.31 o
   2   6   3      503.32      527.21     17.30 o
   3   6   3     2023.85     1889.51     69.46 o
   4   6   3     2025.87     1858.65     61.32 o
   5   6   3     2085.98     1950.16     55.45 o
  -6   7   3      439.73      438.32     35.14 o
  -5   7   3     2098.94     1871.63    106.61 o
  -4   7   3      227.51      213.18     14.05 o
  -3   7   3      550.15      502.29     18.95 o
  -2   7   3     1772.75     1644.74     32.51 o
  -1   7   3      959.88      917.47     25.57 o
   0   7   3     8330.83     8497.05    104.46 o
   1   7   3      855.21      790.28     20.29 o
   2   7   3     1622.75     1478.41     29.18 o
   3   7   3      408.70      365.66     16.30 o
   4   7   3      225.41      228.79     12.68 o
   5   7   3     2101.70     2034.21     58.89 o
   6   7   3      415.87      446.00     28.12 o
  -7   8   3     1374.48     1442.97     72.53 o
  -6   8   3     2003.49     1802.21     94.63 o
  -5   8   3       50.53       42.57     12.77 o
  -4   8   3      397.58      411.12     21.57 o
  -3   8   3      401.93      406.01     19.71 o
  -2   8   3     2717.39     2618.38     54.39 o
  -1   8   3      528.13      560.75     23.78 o
   0   8   3        1.80       13.16      6.29 o
   1   8   3      672.78      708.49     23.10 o
   2   8   3     2724.38     2602.23     48.12 o
   3   8   3      415.87      395.20     21.77 o
   4   8   3      389.34      368.19     22.23 o
   5   8   3       45.46       45.77     15.37 o
   6   8   3     1840.50     1889.57     60.54 o
   7   8   3     1520.79     1665.52     56.37 o
  -8   9   3       11.01       19.98     15.63 o
  -7   9   3      120.59      104.31     28.80 o
  -6   9   3      836.20      800.01     48.26 o
  -5   9   3       89.50       75.36     15.64 o
  -4   9   3      254.28      269.04     26.94 o
  -3   9   3      537.92      558.66     28.60 o
  -2   9   3     2269.58     2201.29     53.14 o
  -1   9   3      376.30      382.92     22.48 o
   0   9   3        6.45        3.30      9.26 o
   1   9   3      370.56      374.05     23.28 o
   2   9   3     2545.41     2509.59     60.38 o
   3   9   3      494.70      458.48     29.59 o
   4   9   3      267.99      255.43     20.35 o
   5   9   3       53.22       69.51     15.93 o
   6   9   3      808.04      821.14     43.15 o
   7   9   3       85.07      110.43     20.34 o
   8   9   3        5.30        0.00     12.64 o
  -9  10   3      360.64      385.57     38.85 o
  -8  10   3      146.71      202.76     26.65 o
  -7  10   3      174.63      144.19     26.17 o
  -6  10   3       33.78       35.51     27.87 o
  -5  10   3      553.10      568.59     47.15 o
  -4  10   3     2481.55     2743.03     97.19 o
  -3  10   3        9.44       27.03      9.59 o
  -2  10   3      229.77      224.76     20.27 o
  -1  10   3     1016.68     1040.50     41.23 o
   0  10   3       31.15       18.38     11.24 o
   1  10   3      973.03      938.27     37.34 o
   2  10   3      198.67      225.01     23.04 o
   3  10   3       15.81       17.80     15.68 o
   4  10   3     2410.94     2475.48     70.98 o
   5  10   3      618.08      675.60     39.76 o
   6  10   3       61.49       48.94     16.66 o
   7  10   3      236.89      289.33     29.23 o
   8  10   3      152.93      217.91     25.65 o
   9  10   3      307.92      389.43     32.32 o
 -10  11   3       33.85       65.53     40.34 o
  -9  11   3       55.24       60.87     27.45 o
  -8  11   3       10.81       36.93     27.80 o
  -7  11   3       85.03       51.75     27.32 o
  -6  11   3       96.92      101.39     34.85 o
  -5  11   3      141.60      141.60     36.39 o
  -4  11   3     1062.71     1135.42     66.39 o
  -3  11   3      175.37      172.03     23.47 o
  -2  11   3      303.98      385.36     54.06 o
  -1  11   3      283.91      283.07     24.02 o
   0  11   3      622.01      550.02     31.78 o
   1  11   3      261.17      228.84     22.08 o
   2  11   3      283.91      334.72     28.42 o
   3  11   3      196.14      202.18     26.17 o
   4  11   3      912.94      987.59     57.04 o
   5  11   3      151.54      145.40     29.17 o
   6  11   3      125.68      133.52     25.47 o
   7  11   3       88.96      103.59     21.54 o
   8  11   3       31.46       49.01     16.08 o
   9  11   3       80.01       64.15     17.47 o
  10  11   3       41.56       58.79     18.56 o
  -9  12   3       49.57       62.43     29.98 o
  -8  12   3        3.12       10.02     24.51 o
  -7  12   3      314.30      348.00     50.40 o
  -6  12   3      267.97      309.73     48.58 o
  -5  12   3        0.04       17.30     20.99 o
  -4  12   3       64.68       49.40     25.47 o
  -3  12   3      362.38      383.47     38.53 o
  -2  12   3      877.27      901.75     46.58 o
  -1  12   3      719.15      653.26     37.09 o
   0  12   3       46.88       34.15     18.71 o
   1  12   3      731.73      656.67     37.64 o
   2  12   3      980.58      928.19     47.11 o
   3  12   3      302.32      315.56     34.50 o
   4  12   3       56.84       70.10     25.42 o
   5  12   3        5.12       29.77     31.91 o
   6  12   3      247.35      237.62     36.63 o
   7  12   3      284.73      329.06     44.18 o
   8  12   3        2.89       17.32     20.47 o
   9  12   3       57.52       82.49     21.55 o
  -8  13   3       65.32      112.15     35.49 o
  -7  13   3      215.46      222.81     42.48 o
  -6  13   3      169.27      246.88     39.30 o
  -5  13   3       20.64       57.52     24.97 o
  -4  13   3      207.00      158.56     29.33 o
  -3  13   3      169.96      186.37     32.91 o
  -2  13   3      410.08      417.22     37.00 o
  -1  13   3      228.14      203.62     26.21 o
   0  13   3      686.47      608.23     38.53 o
   1  13   3      204.35      179.77     24.95 o
   2  13   3      390.08      334.90     34.27 o
   3  13   3      146.80      120.81     23.68 o
   4  13   3      194.61      226.70     37.54 o
   5  13   3       21.07        0.00     21.82 o
   6  13   3      163.13      185.88     34.06 o
   7  13   3      218.50      315.10     43.65 o
   8  13   3       75.28       99.17     29.51 o
  -6  14   3       41.78       86.13     26.54 o
  -5  14   3      714.01      673.03     62.17 o
  -4  14   3       63.96       43.28     20.94 o
  -3  14   3        3.46        6.64     22.91 o
  -2  14   3       79.54       90.48     27.49 o
  -1  14   3      195.57      203.05     24.72 o
   0  14   3      938.63      870.47     50.67 o
   1  14   3      184.78      161.82     26.66 o
   2  14   3       71.32      108.39     24.91 o
   3  14   3        7.87        0.00     32.63 o
   4  14   3       53.79       20.34     26.44 o
   5  14   3      777.44      854.87     71.10 o
   6  14   3       36.77       28.20     24.31 o
  -2  15   3       13.05       29.61     22.75 o
  -1  15   3      351.06      297.86     50.62 o
   0  15   3      454.63      402.61     40.03 o
   1  15   3      350.60      295.51     35.44 o
   2  15   3       10.87        0.00     24.69 o
   0   0   4    10350.88    11096.64    145.51 o
  -1   1   4     2368.66     2724.91     55.93 o
   0   1   4     3901.30     4551.73     39.69 o
   1   1   4     1995.16     2256.07     34.11 o
  -2   2   4     2899.85     3258.69     58.93 o
  -1   2   4      936.47      930.20     17.54 o
   0   2   4      158.15       54.64      4.85 o
   1   2   4      908.28      909.46     17.04 o
   2   2   4     3168.44     3519.26     65.96 o
  -3   3   4      741.47      648.45     25.99 o
  -2   3   4     3695.83     3792.18     41.81 o
  -1   3   4     4427.12     4923.29     44.05 o
   0   3   4    13754.24    14550.95    157.72 o
   1   3   4     4964.45     5310.45     49.29 o
   2   3   4     3425.82     3407.09     37.47 o
   3   3   4      693.81      622.42     21.37 o
  -4   4   4     6124.56     5675.46     95.68 o
  -3   4   4     3314.49     3098.89     54.82 o
  -2   4   4       76.48       62.04      6.41 o
  -1   4   4      182.06      152.33      8.34 o
   0   4   4      945.96      907.50     18.76 o
   1   4   4      201.56      156.96      7.87 o
   2   4   4       60.14       51.66      5.57 o
   3   4   4     3159.87     3155.58     51.72 o
   4   4   4     5512.99     5229.15     84.12 o
  -5   5   4     4278.70     4261.06     92.41 o
  -4   5   4     1013.85      952.90     25.37 o
  -3   5   4     1526.86     1513.24     26.94 o
  -2   5   4     2103.06     1933.31     32.01 o
  -1   5   4     4559.48     4584.20     46.98 o
   0   5   4     2925.39     2866.13     38.76 o
   1   5   4     4506.95     4449.46     57.20 o
   2   5   4     2148.93     1944.19     31.46 o
   3   5   4     1591.47     1638.91     29.54 o
   4   5   4     1058.32      975.43     31.66 o
   5   5   4     3849.47     3885.69     89.90 o
  -6   6   4     5682.25     5561.34    533.84 o
  -5   6   4      185.16      195.85     21.19 o
  -4   6   4      459.81      517.47     20.71 o
  -3   6   4     3933.83     3700.14     60.89 o
  -2   6   4     3329.28     3395.85     42.52 o
  -1   6   4     2874.99     2867.41     38.16 o
   0   6   4     3295.95     3390.60     47.08 o
   1   6   4     3023.19     3015.05     43.89 o
   2   6   4     3461.44     3408.21     46.34 o
   3   6   4     3965.00     3964.52     58.88 o
   4   6   4      522.97      584.49     25.24 o
   5   6   4      158.17      167.85     13.94 o
   6   6   4     5630.72     5635.71    465.06 o
  -7   7   4      311.14      305.94     44.16 o
  -6   7   4      240.14      244.56     25.86 o
  -5   7   4      521.20      502.53     28.84 o
  -4   7   4      791.23      764.90     29.08 o
  -3   7   4     2025.04     2051.61     54.15 o
  -2   7   4     1007.01      957.65     24.94 o
  -1   7   4     1111.50     1035.03     25.59 o
   0   7   4      394.32      398.32     18.59 o
   1   7   4     1247.51     1143.31     27.69 o
   2   7   4      790.22      742.03     25.34 o
   3   7   4     2022.79     2075.96     73.66 o
   4   7   4      873.62      888.31     28.34 o
   5   7   4      607.61      640.04     27.52 o
   6   7   4      252.07      287.21     21.16 o
   7   7   4      345.81      324.12     34.08 o
  -8   8   4     3397.20     3557.96    153.24 o
  -7   8   4      353.65      323.41     34.53 o
  -6   8   4      802.60      742.61     53.79 o
  -5   8   4     1767.49     1561.03     60.47 o
  -4   8   4      851.43      815.62     38.49 o
  -3   8   4     1470.81     1470.50     39.56 o
  -2   8   4      776.61      769.54     30.63 o
  -1   8   4      300.69      326.80     18.01 o
   0   8   4     2060.58     2000.84     44.96 o
   1   8   4      321.12      301.25     17.77 o
   2   8   4      825.21      790.32     27.92 o
   3   8   4     1232.55     1267.99     37.77 o
   4   8   4      960.43      952.59     36.05 o
   5   8   4     1786.63     1881.18     50.99 o
   6   8   4      775.11      841.30     44.86 o
   7   8   4      365.29      419.95     28.80 o
   8   8   4     3342.23     3727.57    152.32 o
  -9   9   4      962.82     1058.07    110.03 o
  -8   9   4      607.88      705.76     49.73 o
  -7   9   4      580.27      624.82     80.39 o
  -6   9   4      281.10      265.67     36.51 o
  -5   9   4       91.76       81.50     15.91 o
  -4   9   4     2295.03     2317.98     65.34 o
  -3   9   4      600.20      636.53     30.04 o
  -2   9   4      231.29      195.67     17.51 o
  -1   9   4     2258.50     2316.86     55.27 o
   0   9   4      407.18      468.91     26.97 o
   1   9   4     2203.31     2183.01     52.20 o
   2   9   4      246.19      274.37     20.14 o
   3   9   4      589.58      625.58     32.75 o
   4   9   4     2271.81     2294.25     58.27 o
   5   9   4       91.64       67.33     15.45 o
   6   9   4      229.45      307.50     29.01 o
   7   9   4      530.11      573.15     39.26 o
   8   9   4      578.55      639.01     46.49 o
   9   9   4     1023.88     1189.39     83.54 o
 -10  10   4      366.95      450.24     83.23 o
  -9  10   4      130.22      160.80     30.67 o
  -8  10   4      165.06      167.02     30.42 o
  -7  10   4      678.19      670.05     55.21 o
  -6  10   4      513.10      577.72     56.73 o
  -5  10   4      842.19      803.46     51.62 o
  -4  10   4      371.67      411.92     33.19 o
  -3  10   4      724.81      754.02     36.26 o
  -2  10   4      735.62      803.84     35.29 o
  -1  10   4     1531.18     1449.75     45.76 o
   0  10   4      697.00      716.30     35.36 o
   1  10   4     1356.92     1290.20     50.40 o
   2  10   4      563.41      628.48     35.77 o
   3  10   4      712.73      737.21     40.15 o
   4  10   4      377.96      449.70     34.67 o
   5  10   4      831.17      858.47     49.09 o
   6  10   4      515.25      578.10     40.78 o
   7  10   4      631.75      717.74     48.12 o
   8  10   4      169.15      211.80     24.22 o
   9  10   4      133.00      190.43     24.55 o
  10  10   4      464.48      614.97     80.85 o
 -10  11   4      411.72      425.45     61.91 o
  -9  11   4       38.83        0.00     27.16 o
  -8  11   4      100.15      140.70     34.24 o
  -7  11   4      431.08      496.39     57.96 o
  -6  11   4      849.06      943.01     67.34 o
  -5  11   4      359.59      365.61     37.87 o
  -4  11   4       15.84        5.83     18.02 o
  -3  11   4      148.47      148.10     25.13 o
  -2  11   4     1087.94     1175.80     51.12 o
  -1  11   4     1639.58     1651.18     55.59 o
   0  11   4      367.85      369.51     28.23 o
   1  11   4     1609.14     1585.80     59.27 o
   2  11   4     1180.15     1261.01     58.90 o
   3  11   4      169.97      189.57     25.36 o
   4  11   4        8.36       42.22     20.72 o
   5  11   4      340.15      449.51     47.00 o
   6  11   4      867.71      923.22     60.84 o
   7  11   4      366.52      436.13     39.07 o
   8  11   4      105.31      146.92     28.09 o
   9  11   4       47.81       41.68     15.44 o
  10  11   4      423.57      500.27     41.77 o
  -9  12   4      389.33      354.73     53.37 o
  -8  12   4      188.92      256.38     40.70 o
  -7  12   4      257.43      361.21     44.78 o
  -6  12   4      709.52      824.19     64.80 o
  -5  12   4      181.34      233.31     34.21 o
  -4  12   4      528.54      529.23     45.67 o
  -3  12   4      241.28      197.69     30.35 o
  -2  12   4       50.25       74.92     18.35 o
  -1  12   4      288.38      291.66     27.12 o
   0  12   4       15.31       60.86     17.48 o
   1  12   4      302.58      304.63     32.24 o
   2  12   4       78.55       50.60     19.06 o
   3  12   4      291.46      298.13     32.80 o
   4  12   4      548.53      622.60     55.49 o
   5  12   4      173.75      247.24     37.31 o
   6  12   4      684.10      794.70     65.15 o
   7  12   4      237.71      336.47     45.56 o
   8  12   4      217.35      287.84     37.05 o
   9  12   4      409.59      454.97     40.98 o
  -7  13   4      199.33      152.47     37.51 o
  -6  13   4       38.88       16.18     20.80 o
  -5  13   4      379.23      358.76     45.05 o
  -4  13   4      205.20      260.33     38.59 o
  -3  13   4      116.34      116.39     24.72 o
  -2  13   4      165.89      192.99     29.37 o
  -1  13   4       66.55       65.01     20.44 o
   0  13   4      396.70      455.43     39.72 o
   1  13   4       57.91       50.02     19.59 o
   2  13   4      154.74      149.18     27.82 o
   3  13   4      151.51      157.05     30.65 o
   4  13   4      190.58      254.36     41.02 o
   5  13   4      392.56      384.51     48.45 o
   6  13   4       41.56       85.18     26.12 o
   7  13   4      185.11      219.34     38.43 o
  -5  14   4       58.84       25.37     23.76 o
  -4  14   4      365.00      355.06     46.31 o
  -3  14   4      359.88      294.82     47.68 o
  -2  14   4      130.67      145.34     35.89 o
  -1  14   4      239.00      206.51     34.00 o
   0  14   4      205.71      167.15     27.95 o
   1  14   4      209.86      144.85     26.74 o
   2  14   4       91.46      134.30     25.68 o
   3  14   4      338.09      310.69     43.53 o
   4  14   4      400.88      465.02     54.24 o
   5  14   4       48.13       53.59     25.71 o
  -1  15   4      175.76      184.97     39.91 o
   0  15   4        4.40        9.21     18.99 o
   1  15   4      184.70      142.95     26.99 o
   0   1   5    11188.64    12300.47     88.68 o
  -1   2   5     6297.01     6859.45     63.12 o
   0   2   5     4093.86     4537.84     42.71 o
   1   2   5     6172.82     6673.74     66.85 o
  -2   3   5     5093.67     5148.27     59.63 o
  -1   3   5     5525.93     6110.38     67.77 o
   0   3   5     8422.38     8855.45    100.01 o
   1   3   5     5849.27     6346.09     56.25 o
   2   3   5     5319.89     5179.83     64.47 o
  -3   4   5      489.22      451.29     16.93 o
  -2   4   5     2644.19     2725.09     37.93 o
  -1   4   5     4881.73     5162.06     52.46 o
   0   4   5     4480.39     4480.80     55.03 o
   1   4   5     4916.64     5061.20     50.30 o
   2   4   5     2508.48     2561.66     34.99 o
   3   4   5      448.77      405.13     14.36 o
  -4   5   5      810.14      740.28     25.28 o
  -3   5   5     1637.00     1720.79     37.08 o
  -2   5   5     1209.26     1175.25     27.45 o
  -1   5   5     3944.30     3860.77     43.25 o
   0   5   5        4.83       15.76      5.50 o
   1   5   5     3939.26     3731.18     50.51 o
   2   5   5     1099.73     1105.94     27.19 o
   3   5   5     1550.51     1726.85     34.15 o
   4   5   5      715.29      696.56     26.31 o
  -5   6   5     3223.48     3299.60     91.99 o
  -4   6   5     2604.69     2584.04     58.95 o
  -3   6   5     1362.41     1386.76     37.95 o
  -2   6   5     2980.16     3020.38     44.71 o
  -1   6   5      295.95      295.92     14.11 o
   0   6   5      183.24      151.04     10.97 o
   1   6   5      361.55      356.83     17.31 o
   2   6   5     2754.80     2915.85     50.01 o
   3   6   5     1381.12     1554.83     38.83 o
   4   6   5     3050.49     3032.06     88.44 o
   5   6   5     3335.70     3702.19     64.46 o
  -6   7   5      466.65      408.24     37.18 o
  -5   7   5     1477.36     1431.08     55.80 o
  -4   7   5      216.37      233.30     27.74 o
  -3   7   5     2365.09     2494.73     62.69 o
  -2   7   5       34.41       67.77      9.91 o
  -1   7   5      667.87      601.17     24.03 o
   0   7   5     2308.45     2143.81     40.51 o
   1   7   5      737.83      693.41     27.25 o
   2   7   5       27.89       64.57     11.36 o
   3   7   5     2239.22     2305.64     87.86 o
   4   7   5      260.67      279.29     19.01 o
   5   7   5     1472.54     1566.22     52.08 o
   6   7   5      474.77      509.59     26.00 o
  -7   8   5      414.81      389.28     37.19 o
  -6   8   5      631.45      557.86     42.50 o
  -5   8   5      380.87      320.15     27.85 o
  -4   8   5      160.47      176.36     18.42 o
  -3   8   5      386.44      399.33     23.97 o
  -2   8   5      134.35      157.85     16.09 o
  -1   8   5     3835.35     3789.34     69.57 o
   0   8   5      985.90      903.89     28.86 o
   1   8   5     4037.93     4014.72     89.74 o
   2   8   5      136.53      152.41     15.39 o
   3   8   5      446.25      491.62     25.49 o
   4   8   5      142.03      160.31     16.56 o
   5   8   5      400.61      378.53     26.47 o
   6   8   5      553.23      540.01     32.88 o
   7   8   5      432.67      445.03     29.90 o
  -8   9   5       13.58       40.62     24.74 o
  -7   9   5     1502.87     1384.34     97.43 o
  -6   9   5       23.36       42.42     16.68 o
  -5   9   5     1898.15     1983.06     98.98 o
  -4   9   5       64.78       41.60     13.54 o
  -3   9   5     1987.16     2007.80     61.57 o
  -2   9   5      134.20      117.51     15.62 o
  -1   9   5       61.21       91.88     13.60 o
   0   9   5     2168.25     2262.08     53.54 o
   1   9   5       74.98      103.92     14.50 o
   2   9   5      111.15       87.32     13.38 o
   3   9   5     2125.05     2184.50     65.36 o
   4   9   5       68.95       54.56     12.81 o
   5   9   5     1884.30     1987.63     63.27 o
   6   9   5       28.00       42.82     17.80 o
   7   9   5     1518.30     1785.50     68.33 o
   8   9   5       22.59       26.98     16.06 o
  -9  10   5      300.36      230.51     41.85 o
  -8  10   5      159.16      112.73     34.46 o
  -7  10   5      518.09      596.57     72.75 o
  -6  10   5       65.55       85.45     22.67 o
  -5  10   5      556.82      616.60     42.80 o
  -4  10   5      999.96      953.55     45.61 o
  -3  10   5      271.71      276.70     27.10 o
  -2  10   5      129.96      159.70     19.69 o
  -1  10   5      887.54      873.21     41.46 o
   0  10   5       59.85       40.51     13.91 o
   1  10   5      822.13      764.31     48.91 o
   2  10   5      135.97      158.70     19.03 o
   3  10   5      284.17      279.68     26.68 o
   4  10   5     1007.76     1046.75     48.93 o
   5  10   5      557.27      644.47     44.60 o
   6  10   5       97.56       85.02     20.28 o
   7  10   5      473.00      527.60     38.12 o
   8  10   5      158.00      167.66     24.61 o
   9  10   5      349.97      396.96     43.45 o
  -9  11   5      456.38      489.98     53.00 o
  -8  11   5      864.13      980.24    120.61 o
  -7  11   5      311.73      238.56     42.45 o
  -6  11   5      429.84      457.49     55.13 o
  -5  11   5      169.91      248.08     32.55 o
  -4  11   5      434.60      427.61     39.39 o
  -3  11   5      278.72      347.08     30.55 o
  -2  11   5      122.69       97.15     22.37 o
  -1  11   5      828.09      841.63     44.90 o
   0  11   5      447.41      489.28     39.70 o
   1  11   5      807.89      839.33     49.93 o
   2  11   5      108.69      141.85     24.31 o
   3  11   5      255.05      334.98     33.84 o
   4  11   5      498.29      563.23     47.40 o
   5  11   5      152.26      149.12     27.34 o
   6  11   5      419.97      451.88     44.62 o
   7  11   5      329.50      307.22     32.94 o
   8  11   5      786.31      932.42     52.42 o
   9  11   5      440.08      561.49     41.26 o
  -8  12   5       96.32       39.52     29.72 o
  -7  12   5       25.80       34.48     53.77 o
  -6  12   5      216.72      247.37     41.89 o
  -5  12   5      309.54      378.79     46.15 o
  -4  12   5      326.61      288.13     55.03 o
  -3  12   5      484.81      429.62     51.37 o
  -2  12   5      802.13      779.78     52.58 o
  -1  12   5      151.82      170.34     23.88 o
   0  12   5      320.42      333.66     33.28 o
   1  12   5      131.28      140.17     24.14 o
   2  12   5      870.62      837.52     52.14 o
   3  12   5      519.43      566.81     48.10 o
   4  12   5      307.41      316.11     42.59 o
   5  12   5      333.93      393.95     48.21 o
   6  12   5      253.32      296.41     42.79 o
   7  12   5       33.06       77.50     26.89 o
   8  12   5      118.05       76.82     27.87 o
  -6  13   5      405.93      332.51     59.77 o
  -5  13   5       89.96       41.68     44.26 o
  -4  13   5       94.65       84.99     29.11 o
  -3  13   5      231.81      200.56     41.54 o
  -2  13   5      840.21      819.62     63.38 o
  -1  13   5       38.44       29.66     17.17 o
   0  13   5      161.04      148.02     30.45 o
   1  13   5       37.93       32.58     22.62 o
   2  13   5      762.40      749.96     51.80 o
   3  13   5      241.10      221.06     34.50 o
   4  13   5      109.81      149.13     36.12 o
   5  13   5       79.71       83.36     30.85 o
   6  13   5      408.97      445.41     53.74 o
  -4  14   5      143.18      182.10     42.97 o
  -3  14   5      559.66      479.78     53.39 o
  -2  14   5      223.00      239.21     43.73 o
  -1  14   5       20.39       15.31     21.05 o
   0  14   5      133.16       42.82     20.51 o
   1  14   5       17.06        0.56     18.72 o
   2  14   5      217.84      252.89     34.42 o
   3  14   5      600.88      586.79     61.30 o
   4  14   5      151.00      154.19     38.15 o
   0   0   6     5586.08     6358.11    263.44 o
  -1   1   6     3271.38     3448.76     68.38 o
   0   1   6     7895.04     8664.52     98.08 o
   1   1   6     3231.37     3431.35     56.43 o
  -2   2   6    14683.84    16015.97    275.39 o
  -1   2   6     7003.06     7237.14     75.62 o
   0   2   6      163.50      159.39      8.82 o
   1   2   6     7018.74     7398.75     61.60 o
   2   2   6    15063.50    16545.87    154.37 o
  -3   3   6    12958.31    13284.12    247.14 o
  -2   3   6       61.11       69.21      8.70 o
  -1   3   6     1242.43     1447.20     31.24 o
   0   3   6     3341.68     3809.27     46.83 o
   1   3   6     1197.18     1367.94     25.93 o
   2   3   6       68.54       74.10      7.21 o
   3   3   6    13208.52    13541.13    306.83 o
  -4   4   6    14649.45    14343.30    150.28 o
  -3   4   6     1134.21     1118.90     29.99 o
  -2   4   6     2089.98     2195.88     37.89 o
  -1   4   6      934.78      880.17     24.36 o
   0   4   6      564.48      564.87     19.54 o
   1   4   6      946.12      882.34     20.24 o
   2   4   6     2148.39     2265.75     36.14 o
   3   4   6     1185.50     1149.29     27.21 o
   4   4   6    14597.38    15004.38    239.44 o
  -5   5   6      569.51      618.21     51.77 o
  -4   5   6      284.59      270.87     19.99 o
  -3   5   6      226.63      232.30     16.62 o
  -2   5   6     2367.98     2310.44     43.10 o
  -1   5   6     4294.73     4408.98     59.57 o
   0   5   6     8888.60     9495.95    118.29 o
   1   5   6     4175.92     4204.36     61.98 o
   2   5   6     2372.47     2382.02     43.68 o
   3   5   6      286.43      299.00     18.50 o
   4   5   6      319.31      322.35     20.92 o
   5   5   6      642.16      661.77     43.49 o
  -6   6   6     1102.49     1083.00     74.02 o
  -5   6   6      255.87      252.50     23.99 o
  -4   6   6       27.66       24.32     11.85 o
  -3   6   6      119.73      151.70     13.90 o
  -2   6   6     1879.52     1982.49     45.37 o
  -1   6   6     1001.63      984.53     30.05 o
   0   6   6      207.68      191.16     14.26 o
   1   6   6      990.79      979.04     31.57 o
   2   6   6     1622.50     1693.28     43.46 o
   3   6   6      101.77      160.52     15.51 o
   4   6   6       38.17       25.07      9.42 o
   5   6   6      224.42      257.36     20.00 o
   6   6   6     1029.04     1132.53     58.76 o
  -7   7   6      230.32      221.34     41.01 o
  -6   7   6     1365.57     1385.83     61.20 o
  -5   7   6      154.92      163.60     22.89 o
  -4   7   6       23.53       20.17     11.30 o
  -3   7   6      158.35      171.23     15.31 o
  -2   7   6     4411.48     4359.10     73.89 o
  -1   7   6      624.06      599.34     26.41 o
   0   7   6     3679.37     3516.18     68.74 o
   1   7   6      576.84      550.21     30.07 o
   2   7   6     4359.47     4486.27     96.64 o
   3   7   6      196.13      247.64     20.16 o
   4   7   6       26.48       37.36     13.10 o
   5   7   6      105.19      111.91     15.18 o
   6   7   6     1317.79     1462.83     46.06 o
   7   7   6      256.32      252.87     34.46 o
  -8   8   6       16.94       35.41     29.81 o
  -7   8   6       62.34       63.26     17.00 o
  -6   8   6      202.76      176.49     25.10 o
  -5   8   6     1317.24     1228.69     50.41 o
  -4   8   6      855.04      829.19     38.47 o
  -3   8   6       80.59       94.25     16.19 o
  -2   8   6      259.49      307.13     23.43 o
  -1   8   6      586.84      538.07     26.37 o
   0   8   6      110.51      107.25     14.27 o
   1   8   6      645.33      644.10     32.85 o
   2   8   6      313.59      311.72     22.90 o
   3   8   6       94.54       94.06     15.88 o
   4   8   6      881.72      930.03     39.19 o
   5   8   6     1168.89     1269.97     47.29 o
   6   8   6      229.27      235.85     23.33 o
   7   8   6      106.98       90.23     22.66 o
   8   8   6       20.49       35.85     24.46 o
  -9   9   6       83.52       85.30     35.81 o
  -8   9   6      172.84      155.80     32.29 o
  -7   9   6       57.36       51.04     23.13 o
  -6   9   6      158.75      141.15     24.91 o
  -5   9   6      346.61      340.77     31.00 o
  -4   9   6      105.58       89.77     19.66 o
  -3   9   6      148.85      121.82     19.16 o
  -2   9   6       91.14       93.32     15.60 o
  -1   9   6     2307.13     2336.81     62.20 o
   0   9   6      871.76      858.68     36.67 o
   1   9   6     2396.04     2431.06     72.86 o
   2   9   6      115.40      127.56     16.74 o
   3   9   6      168.27      170.80     18.08 o
   4   9   6       92.20      116.55     18.19 o
   5   9   6      354.70      385.99     31.63 o
   6   9   6      162.88      159.50     22.31 o
   7   9   6       96.80       88.25     20.55 o
   8   9   6      171.54      185.75     31.07 o
   9   9   6       61.62       57.88     28.75 o
 -10  10   6      805.70      822.82    138.95 o
  -9  10   6       50.07       49.45     25.61 o
  -8  10   6      233.80      191.31     33.85 o
  -7  10   6       52.22       70.96     22.95 o
  -6  10   6      880.15      942.25     63.53 o
  -5  10   6       37.96       37.27     24.08 o
  -4  10   6      276.56      269.22     31.00 o
  -3  10   6       65.24       60.87     27.27 o
  -2  10   6     1655.71     1596.15     55.69 o
  -1  10   6       11.05       20.60     11.72 o
   0  10   6      121.27       95.69     18.07 o
   1  10   6       17.78        8.66     13.71 o
   2  10   6     1643.56     1600.10     57.22 o
   3  10   6       74.64       68.44     16.14 o
   4  10   6      258.72      267.58     27.87 o
   5  10   6       21.32       34.84     18.73 o
   6  10   6      942.46     1025.60     55.09 o
   7  10   6       36.70       51.98     18.70 o
   8  10   6      206.03      211.49     27.60 o
   9  10   6       61.80      115.65     24.40 o
  10  10   6      812.83     1085.81    125.43 o
  -9  11   6      122.67      144.47     35.23 o
  -8  11   6       85.13      133.50     30.73 o
  -7  11   6       77.68       42.97     28.40 o
  -6  11   6      126.93      177.12     50.70 o
  -5  11   6       40.23       74.28     27.44 o
  -4  11   6      167.99      197.52     30.99 o
  -3  11   6      552.57      524.92     38.14 o
  -2  11   6      780.15      736.91     43.31 o
  -1  11   6      352.96      353.52     31.22 o
   0  11   6      119.91      118.34     23.03 o
   1  11   6      373.58      358.95     34.74 o
   2  11   6      797.88      779.95     50.37 o
   3  11   6      502.10      510.41     40.86 o
   4  11   6      153.92      118.96     26.40 o
   5  11   6       29.33       74.90     28.47 o
   6  11   6      102.95       33.85     30.82 o
   7  11   6      124.97      112.59     21.91 o
   8  11   6       88.09      141.94     23.86 o
   9  11   6      102.72      138.62     25.82 o
  -7  12   6        4.30       43.58     31.29 o
  -6  12   6       42.40       11.63     26.59 o
  -5  12   6      552.44      617.20     87.68 o
  -4  12   6     1008.68     1117.07     76.19 o
  -3  12   6       80.19       58.85     27.78 o
  -2  12   6       50.59       84.41     19.86 o
  -1  12   6      201.28      223.18     28.83 o
   0  12   6      537.20      537.64     43.13 o
   1  12   6      187.90      208.19     29.66 o
   2  12   6       39.54       33.96     17.05 o
   3  12   6       66.85       29.39     18.33 o
   4  12   6      961.46     1098.98     68.48 o
   5  12   6      552.77      616.73     61.56 o
   6  12   6       37.36       65.07     28.21 o
   7  12   6        2.73       47.08     22.73 o
  -6  13   6       13.25       71.63     30.67 o
  -5  13   6        3.16        0.00     37.19 o
  -4  13   6       10.03       40.52     37.51 o
  -3  13   6      153.23      141.57     32.34 o
  -2  13   6      119.53       95.70     27.68 o
  -1  13   6      181.29      162.92     37.73 o
   0  13   6     2374.10     2287.10     89.38 o
   1  13   6      185.15      182.92     28.99 o
   2  13   6      121.53      146.53     26.19 o
   3  13   6      135.63      165.27     31.28 o
   4  13   6        5.96        7.14     22.62 o
   5  13   6        2.89       59.75     27.01 o
   6  13   6       12.11       84.33     38.91 o
  -3  14   6      100.77       58.21     27.10 o
  -2  14   6       12.18       69.90     28.42 o
  -1  14   6      493.10      489.06     59.32 o
   0  14   6        1.05       27.03     16.05 o
   1  14   6      454.06      419.65     41.21 o
   2  14   6       13.55       35.68     24.13 o
   3  14   6       91.69      134.34     41.75 o
   0   1   7     1722.84     1744.68     32.22 o
  -1   2   7      694.07      742.69     24.90 o
   0   2   7       28.94       32.26      7.64 o
   1   2   7      825.77      895.71     25.04 o
  -2   3   7     2769.46     2729.77     54.53 o
  -1   3   7      524.23      587.99     25.67 o
   0   3   7      580.31      686.35     24.58 o
   1   3   7      316.95      390.70     17.82 o
   2   3   7     2439.54     2447.67     43.01 o
  -3   4   7      904.70      884.83     30.82 o
  -2   4   7     4358.12     4409.17     72.33 o
  -1   4   7     2330.03     2363.68     47.68 o
   0   4   7     1329.08     1345.07     34.70 o
   1   4   7     2360.77     2444.35     45.55 o
   2   4   7     4385.46     4425.87     57.98 o
   3   4   7      921.81      890.12     27.57 o
  -4   5   7      388.05      410.36     23.89 o
  -3   5   7     1234.92     1292.61     36.81 o
  -2   5   7     1211.50     1185.90     34.45 o
  -1   5   7     1595.91     1531.90     35.11 o
   0   5   7     2284.05     2329.24     43.18 o
   1   5   7     1687.56     1692.78     37.65 o
   2   5   7     1215.99     1219.52     36.82 o
   3   5   7     1272.43     1305.74     44.30 o
   4   5   7      345.62      360.50     24.58 o
  -5   6   7     2410.38     2568.61     78.98 o
  -4   6   7     1514.12     1539.56     55.19 o
  -3   6   7     1785.24     2001.50     52.07 o
  -2   6   7      732.37      722.63     29.95 o
  -1   6   7     1899.71     1951.82     50.41 o
   0   6   7      197.60      192.60     14.83 o
   1   6   7     1915.49     2009.57     49.16 o
   2   6   7      754.50      800.68     33.36 o
   3   6   7     1799.86     1994.49     52.64 o
   4   6   7     1406.42     1499.62     46.20 o
   5   6   7     2473.86     2773.99     67.56 o
  -6   7   7      474.49      481.73     38.14 o
  -5   7   7      430.88      392.38     33.34 o
  -4   7   7      563.94      568.41     34.98 o
  -3   7   7     3686.03     3751.97     74.76 o
  -2   7   7      148.94      175.71     17.87 o
  -1   7   7      500.48      526.26     29.97 o
   0   7   7      211.23      168.89     15.90 o
   1   7   7      452.33      435.17     25.65 o
   2   7   7      140.73      198.04     18.47 o
   3   7   7     3611.05     3880.52     78.74 o
   4   7   7      619.81      683.24     36.39 o
   5   7   7      460.16      463.94     27.87 o
   6   7   7      512.98      576.04     31.66 o
  -7   8   7     2312.58     2299.84     96.21 o
  -6   8   7      178.20      190.68     26.85 o
  -5   8   7      542.92      513.26     39.59 o
  -4   8   7      418.62      416.43     30.75 o
  -3   8   7      572.34      578.87     39.55 o
  -2   8   7      419.90      437.69     27.73 o
  -1   8   7     2762.99     2637.96     65.63 o
   0   8   7      273.96      257.94     22.48 o
   1   8   7     2579.40     2519.52     64.14 o
   2   8   7      384.25      461.65     32.21 o
   3   8   7      575.13      679.43     34.81 o
   4   8   7      450.70      485.96     31.80 o
   5   8   7      542.74      600.46     38.41 o
   6   8   7      216.68      242.78     21.62 o
   7   8   7     2259.85     2484.12     79.61 o
  -8   9   7      562.92      420.96     51.78 o
  -7   9   7     1485.92     1348.85    106.56 o
  -6   9   7      120.38      129.47     27.63 o
  -5   9   7     2008.78     1773.97     79.59 o
  -4   9   7       37.86       66.98     19.00 o
  -3   9   7     1070.49     1047.07     50.15 o
  -2   9   7      101.98      109.10     15.70 o
  -1   9   7      573.21      548.74     34.35 o
   0   9   7      293.89      329.04     24.15 o
   1   9   7      646.78      637.04     36.39 o
   2   9   7       86.31      110.77     17.16 o
   3   9   7     1046.76     1128.51     49.70 o
   4   9   7       36.45       48.25     15.83 o
   5   9   7     2073.76     2434.14     81.05 o
   6   9   7      114.32      104.50     20.70 o
   7   9   7     1430.59     1617.16     91.33 o
   8   9   7      569.48      632.04     54.70 o
  -9  10   7        7.20        0.00     28.73 o
  -8  10   7      110.09       98.39     28.98 o
  -7  10   7      288.72      243.77     42.08 o
  -6  10   7       89.10       87.04     24.94 o
  -5  10   7      365.74      371.95     42.46 o
  -4  10   7     1687.14     1649.39     73.62 o
  -3  10   7      364.78      365.75     32.90 o
  -2  10   7       71.47       43.75     17.40 o
  -1  10   7     1622.24     1595.36     62.17 o
   0  10   7      117.96      111.24     17.11 o
   1  10   7     1650.51     1646.55     55.01 o
   2  10   7       60.60       61.05     15.43 o
   3  10   7      341.57      341.07     29.00 o
   4  10   7     1725.37     1844.48     70.43 o
   5  10   7      368.39      357.41     33.13 o
   6  10   7       83.55      138.65     21.07 o
   7  10   7      273.90      289.07     36.13 o
   8  10   7      122.10      123.87     25.75 o
   9  10   7        5.93        0.00     19.26 o
  -8  11   7      522.83      470.86     53.06 o
  -7  11   7      191.16       86.31     36.87 o
  -6  11   7      152.61      143.57     33.14 o
  -5  11   7       78.70       68.60     32.63 o
  -4  11   7      212.79      227.45     35.94 o
  -3  11   7      165.11      163.62     28.03 o
  -2  11   7      476.41      477.91     41.41 o
  -1  11   7      566.09      565.67     39.51 o
   0  11   7      790.97      857.68     48.70 o
   1  11   7      520.95      515.43     41.83 o
   2  11   7      474.13      473.49     37.67 o
   3  11   7      175.57      229.11     30.65 o
   4  11   7      194.71      217.90     29.21 o
   5  11   7       83.00       83.69     26.91 o
   6  11   7      118.72      146.12     30.87 o
   7  11   7      209.84      238.95     31.65 o
   8  11   7      555.95      597.68     59.12 o
  -6  12   7      304.40      245.01     45.00 o
  -5  12   7      424.25      411.78     47.12 o
  -4  12   7      127.23      123.16     31.65 o
  -3  12   7       44.63       33.23     22.71 o
  -2  12   7      393.78      360.80     48.38 o
  -1  12   7       65.09       74.60     19.73 o
   0  12   7       13.59       30.08     20.63 o
   1  12   7       74.58       25.79     17.91 o
   2  12   7      398.48      413.02     40.57 o
   3  12   7       55.47       36.97     23.80 o
   4  12   7      133.31      175.99     31.22 o
   5  12   7      440.31      554.84     61.93 o
   6  12   7      270.17      287.74     46.66 o
  -4  13   7       47.00       45.15     25.25 o
  -3  13   7      133.23       88.80     28.26 o
  -2  13   7      139.17       95.69     28.99 o
  -1  13   7       51.90       31.78     21.55 o
   0  13   7        4.08       23.32     20.85 o
   1  13   7       46.14       30.09     19.42 o
   2  13   7      195.33      174.64     29.92 o
   3  13   7      113.31       87.26     39.30 o
   4  13   7       37.85       18.67     21.45 o
   0   0   8       70.14      112.64     24.22 o
  -1   1   8     1743.98     1743.75     88.95 o
   0   1   8      192.63      186.10     16.33 o
   1   1   8     1853.71     2044.79     67.27 o
  -2   2   8     1554.28     1686.72     73.90 o
  -1   2   8     1687.94     1749.43     54.56 o
   0   2   8       13.71        6.72     10.10 o
   1   2   8     1936.13     2152.65     49.49 o
   2   2   8     1548.10     1781.03     64.79 o
  -3   3   8     2709.78     2601.11    123.40 o
  -2   3   8      622.20      581.35     31.20 o
  -1   3   8     1943.82     2194.80     62.46 o
   0   3   8     4724.70     5012.61     84.57 o
   1   3   8     2105.86     2298.30     52.64 o
   2   3   8      785.70      751.38     30.71 o
   3   3   8     2706.24     2662.35    137.73 o
  -4   4   8     2394.44     2547.95     93.07 o
  -3   4   8     1147.66     1075.80     50.13 o
  -2   4   8     1347.15     1363.35     45.84 o
  -1   4   8     1744.35     1755.48     55.55 o
   0   4   8     1288.74     1408.20     42.04 o
   1   4   8     1522.52     1510.14     41.08 o
   2   4   8     1315.76     1326.83     36.03 o
   3   4   8     1125.31     1098.32     39.61 o
   4   4   8     2583.95     2569.24    114.42 o
  -5   5   8     1734.58     1707.98     80.72 o
  -4   5   8      109.60      116.62     15.75 o
  -3   5   8      844.42      881.85     37.36 o
  -2   5   8     1462.27     1492.51     43.63 o
  -1   5   8      790.45      830.25     32.35 o
   0   5   8     4333.87     4559.47     74.75 o
   1   5   8      841.82      838.25     34.48 o
   2   5   8     1431.73     1440.73     43.16 o
   3   5   8      774.44      817.83     32.89 o
   4   5   8       96.22      103.82     18.13 o
   5   5   8     1686.94     1796.82    122.24 o
  -6   6   8     3399.24     3450.46    139.57 o
  -5   6   8     1524.56     1522.54     63.27 o
  -4   6   8      716.38      784.69     38.41 o
  -3   6   8     1401.55     1502.63     46.59 o
  -2   6   8       82.67       96.64     13.76 o
  -1   6   8      217.23      247.61     21.25 o
   0   6   8      506.49      481.17     30.84 o
   1   6   8      216.66      221.46     19.06 o
   2   6   8      117.16      142.25     15.91 o
   3   6   8     1331.40     1404.95     43.61 o
   4   6   8      717.95      816.47     38.74 o
   5   6   8     1579.85     1620.21     64.98 o
   6   6   8     3441.84     3799.37    146.12 o
  -7   7   8       12.07       34.34     24.47 o
  -6   7   8      300.04      317.68     32.20 o
  -5   7   8      652.05      614.43     41.86 o
  -4   7   8      876.85      848.67     45.13 o
  -3   7   8     1383.88     1457.13     48.55 o
  -2   7   8     1351.50     1369.73     49.73 o
  -1   7   8      486.00      444.81     29.13 o
   0   7   8      135.90      134.27     18.41 o
   1   7   8      505.48      488.93     30.70 o
   2   7   8     1377.21     1395.01     45.97 o
   3   7   8     1514.29     1636.88     54.39 o
   4   7   8      876.83      901.78     41.25 o
   5   7   8      675.46      695.97     40.93 o
   6   7   8      272.65      307.41     27.25 o
   7   7   8       14.69       37.99     22.08 o
  -8   8   8      235.35      198.88     40.83 o
  -7   8   8      388.50      372.99     38.47 o
  -6   8   8      202.41      175.06     25.87 o
  -5   8   8     1432.70     1437.56     65.65 o
  -4   8   8       78.67      126.86     21.97 o
  -3   8   8     1106.02     1025.58     47.18 o
  -2   8   8      688.15      650.65     36.89 o
  -1   8   8      109.77       99.39     16.95 o
   0   8   8     1527.73     1475.66     57.03 o
   1   8   8       79.01       85.93     14.15 o
   2   8   8      626.46      622.61     32.47 o
   3   8   8     1257.47     1302.39     52.58 o
   4   8   8       60.35       86.47     16.70 o
   5   8   8     1484.34     1630.46     57.42 o
   6   8   8      191.88      207.30     23.01 o
   7   8   8      311.82      326.09     28.60 o
   8   8   8      277.22      346.34     63.12 o
  -9   9   8      258.92      175.43     68.50 o
  -8   9   8      217.86      173.73     27.57 o
  -7   9   8      179.32      190.77     30.38 o
  -6   9   8      151.13      181.47     29.69 o
  -5   9   8       22.42       43.85     18.95 o
  -4   9   8      817.43      719.07     44.47 o
  -3   9   8       93.04       90.95     18.12 o
  -2   9   8      527.32      451.50     31.71 o
  -1   9   8     1832.03     1723.60     64.69 o
   0   9   8       31.99       35.00     13.86 o
   1   9   8     1796.39     1846.66     59.84 o
   2   9   8      490.73      444.05     33.56 o
   3   9   8       69.33      101.68     19.12 o
   4   9   8      827.77      888.65     49.96 o
   5   9   8       13.56        6.11     14.30 o
   6   9   8      163.87      177.66     25.83 o
   7   9   8      151.93      147.62     33.56 o
   8   9   8      233.75      244.03     41.51 o
   9   9   8      347.23      267.47     73.57 o
  -8  10   8      179.28      162.47     38.94 o
  -7  10   8      229.93      281.10     40.67 o
  -6  10   8      661.95      598.60     55.71 o
  -5  10   8      530.07      466.90     48.17 o
  -4  10   8      312.27      250.18     29.79 o
  -3  10   8        6.43       17.35     17.65 o
  -2  10   8       66.19       61.06     23.36 o
  -1  10   8      163.13      126.30     19.93 o
   0  10   8       21.43       19.20     14.36 o
   1  10   8      218.49      209.96     20.85 o
   2  10   8      117.14      109.90     18.11 o
   3  10   8        4.90        0.28     16.32 o
   4  10   8      356.04      338.10     35.59 o
   5  10   8      474.57      414.90     51.48 o
   6  10   8      640.13      684.64     62.09 o
   7  10   8      282.08      360.81     43.09 o
   8  10   8      199.86      209.56     51.70 o
  -7  11   8      316.60      184.40     36.72 o
  -6  11   8      207.52      128.24     38.66 o
  -5  11   8       93.09      133.59     27.76 o
  -4  11   8       10.77       23.84     21.67 o
  -3  11   8       69.06       70.14     25.21 o
  -2  11   8      800.39      663.89     53.46 o
  -1  11   8      718.08      653.30     45.51 o
   0  11   8        1.78        0.00     18.43 o
   1  11   8      664.30      605.14     42.99 o
   2  11   8      734.12      751.85     48.89 o
   3  11   8      109.62       97.24     24.18 o
   4  11   8       19.09       24.07     16.53 o
   5  11   8      128.64      175.22     33.77 o
   6  11   8      193.77      133.48     33.69 o
   7  11   8      304.64      252.83     37.39 o
  -5  12   8      299.41      246.08     39.99 o
  -4  12   8      288.76      220.31     37.03 o
  -3  12   8      266.12      214.83     40.57 o
  -2  12   8       56.02       90.24     26.86 o
  -1  12   8       47.98       28.31     23.97 o
   0  12   8      212.74      203.62     30.65 o
   1  12   8       41.53       66.06     20.07 o
   2  12   8       52.95       79.57     23.77 o
   3  12   8      255.79      227.14     37.84 o
   4  12   8      352.42      326.27     53.29 o
   5  12   8      299.12      353.01     51.79 o
  -2  13   8       87.32       37.81     31.28 o
  -1  13   8      184.91      104.02     60.36 o
   0  13   8      488.98      471.97     47.01 o
   1  13   8      170.51      152.52     26.34 o
   2  13   8      101.42      117.77     26.04 o
   0   1   9      514.03      552.71     37.40 o
  -1   2   9     3041.34     3199.95     91.84 o
   0   2   9     5471.19     5815.21    114.56 o
   1   2   9     2976.33     3259.44     69.87 o
  -2   3   9      930.63      917.16     42.00 o
  -1   3   9     2540.45     2630.98     63.87 o
   0   3   9      343.53      362.55     24.59 o
   1   3   9     2595.37     2735.74     61.27 o
   2   3   9      950.33     1071.65     38.14 o
  -3   4   9     3074.82     2985.82     86.94 o
  -2   4   9     3457.27     3463.31     91.33 o
  -1   4   9      287.88      314.11     21.91 o
   0   4   9      314.98      306.93     22.19 o
   1   4   9      290.21      327.55     22.22 o
   2   4   9     3363.08     3539.18     92.38 o
   3   4   9     3245.18     3294.89    130.44 o
  -4   5   9      430.80      396.71     39.96 o
  -3   5   9      574.56      511.47     32.72 o
  -2   5   9     2073.96     2054.28     56.31 o
  -1   5   9      578.04      587.20     30.57 o
   0   5   9       55.55       60.75     13.69 o
   1   5   9      598.32      599.23     31.80 o
   2   5   9     1811.39     1846.39     52.36 o
   3   5   9      528.97      552.85     33.36 o
   4   5   9      503.04      515.18     31.42 o
  -5   6   9     1192.61     1283.44     61.66 o
  -4   6   9      873.42      851.20     49.44 o
  -3   6   9      470.73      434.69     29.33 o
  -2   6   9      551.26      535.81     31.70 o
  -1   6   9      385.49      368.97     27.60 o
   0   6   9     3168.84     3210.37     86.61 o
   1   6   9      349.70      361.10     27.68 o
   2   6   9      572.25      571.67     31.70 o
   3   6   9      408.52      444.65     27.43 o
   4   6   9      830.18      871.21     44.97 o
   5   6   9     1214.48     1378.26     56.51 o
  -6   7   9      317.73      351.31     36.60 o
  -5   7   9      512.80      549.49     47.12 o
  -4   7   9       75.06      121.28     25.63 o
  -3   7   9      288.07      298.17     27.26 o
  -2   7   9       90.46      112.62     19.58 o
  -1   7   9      381.71      366.03     30.32 o
   0   7   9     2561.00     2556.84     80.10 o
   1   7   9      407.72      396.39     32.87 o
   2   7   9      129.96      116.89     16.00 o
   3   7   9      280.07      306.84     24.14 o
   4   7   9       50.19       38.74     16.15 o
   5   7   9      470.67      541.88     33.76 o
   6   7   9      290.45      291.80     29.29 o
  -7   8   9      425.07      356.23     37.97 o
  -6   8   9      147.24      125.24     28.30 o
  -5   8   9      153.29      162.11     30.50 o
  -4   8   9       63.77       72.61     29.99 o
  -3   8   9      106.09      105.98     19.93 o
  -2   8   9      622.65      577.53     35.66 o
  -1   8   9     1127.81     1164.24     53.36 o
   0   8   9      479.03      463.01     34.50 o
   1   8   9     1059.02     1053.87     54.48 o
   2   8   9      577.89      611.08     38.78 o
   3   8   9       69.81       74.02     17.16 o
   4   8   9       58.21       60.93     14.56 o
   5   8   9      137.22      145.73     20.39 o
   6   8   9      164.51      146.38     22.05 o
   7   8   9      333.04      390.15     32.92 o
  -8   9   9       41.66       49.48     21.10 o
  -7   9   9       97.79      120.35     25.70 o
  -6   9   9      408.03      387.92     42.06 o
  -5   9   9      189.90      208.50     34.35 o
  -4   9   9      543.93      518.00     48.31 o
  -3   9   9      724.22      697.67     47.82 o
  -2   9   9      161.14      174.77     27.13 o
  -1   9   9      308.91      294.29     29.97 o
   0   9   9      649.16      662.03     42.11 o
   1   9   9      272.16      291.16     27.24 o
   2   9   9      189.31      186.29     24.44 o
   3   9   9      759.44      785.10     46.77 o
   4   9   9      528.71      542.90     39.61 o
   5   9   9      124.47      145.43     20.96 o
   6   9   9      448.81      516.22     47.99 o
   7   9   9      131.34      126.84     25.83 o
   8   9   9       57.48      122.23     28.47 o
  -7  10   9       52.47       37.90     23.53 o
  -6  10   9      140.06      130.59     32.05 o
  -5  10   9      300.13      225.58     36.36 o
  -4  10   9      833.13      726.73     59.35 o
  -3  10   9      170.34      138.65     29.37 o
  -2  10   9        8.93        0.00     18.23 o
  -1  10   9      397.68      329.34     31.80 o
   0  10   9       27.81        7.08     16.86 o
   1  10   9      456.58      449.94     34.28 o
   2  10   9       10.14        0.00     15.41 o
   3  10   9      187.89      173.01     24.87 o
   4  10   9      829.49      741.52     50.89 o
   5  10   9      283.78      249.76     44.33 o
   6  10   9      104.82       93.91     37.82 o
   7  10   9       81.36       73.28     28.28 o
  -6  11   9      181.44      128.80     31.35 o
  -5  11   9      120.01       86.95     27.43 o
  -4  11   9      340.92      233.78     41.70 o
  -3  11   9       31.47       25.81     23.99 o
  -2  11   9      272.60      230.99     34.52 o
  -1  11   9      207.02      174.33     29.66 o
   0  11   9      265.56      136.88     24.17 o
   1  11   9      233.58      181.87     29.08 o
   2  11   9      294.67      244.18     36.68 o
   3  11   9       21.75       47.81     21.49 o
   4  11   9      327.66      314.78     36.84 o
   5  11   9       98.41       76.04     24.07 o
   6  11   9      203.70      132.88     37.03 o
  -3  12   9      277.88      213.35     34.92 o
  -2  12   9      627.80      561.94     63.29 o
  -1  12   9       24.57       63.02     24.84 o
   0  12   9       12.04       23.35     20.56 o
   1  12   9       29.43       19.02     19.51 o
   2  12   9      550.99      450.01     92.21 o
   3  12   9      252.53      196.33     33.17 o
   0   0  10     2634.88     2463.67    171.05 o
  -1   1  10     2063.78     2032.49    108.17 o
   0   1  10      253.36      245.38     28.03 o
   1   1  10     1873.18     1902.12    104.45 o
  -2   2  10     2409.13     2465.52    101.62 o
  -1   2  10      479.89      473.36     34.72 o
   0   2  10      213.57      245.88     29.34 o
   1   2  10      461.76      469.51     33.71 o
   2   2  10     2113.16     2227.27     82.41 o
  -3   3  10      267.68      248.12     36.23 o
  -2   3  10       57.64       63.50     13.68 o
  -1   3  10      163.65      198.49     21.19 o
   0   3  10      456.67      461.74     33.70 o
   1   3  10      203.48      213.92     20.96 o
   2   3  10       53.57       33.70     11.53 o
   3   3  10      201.19      214.07     28.34 o
  -4   4  10     1682.59     1618.70     86.24 o
  -3   4  10      484.03      476.98     33.05 o
  -2   4  10       40.83       62.88     14.22 o
  -1   4  10     1054.32     1063.82     47.66 o
   0   4  10       56.13       50.95     11.60 o
   1   4  10     1118.12     1169.47     43.36 o
   2   4  10       44.92       61.11     13.45 o
   3   4  10      484.53      544.58     36.76 o
   4   4  10     1931.20     1980.46    138.91 o
  -5   5  10      701.96      682.95     80.62 o
  -4   5  10      266.09      213.62     26.96 o
  -3   5  10      685.10      652.01     39.82 o
  -2   5  10     1329.60     1283.28     54.06 o
  -1   5  10      471.54      471.36     31.56 o
   0   5  10      208.39      209.35     22.22 o
   1   5  10      398.72      389.38     27.32 o
   2   5  10     1343.59     1372.07     61.99 o
   3   5  10      727.03      800.22     45.23 o
   4   5  10      231.76      252.45     24.10 o
   5   5  10      856.46      851.65     74.63 o
  -6   6  10      552.95      503.00    103.98 o
  -5   6  10      276.77      225.03     40.25 o
  -4   6  10       32.56       22.96     16.14 o
  -3   6  10      135.79      118.25     25.06 o
  -2   6  10      463.22      457.80     35.96 o
  -1   6  10      615.36      629.74     40.60 o
   0   6  10      241.08      255.14     24.32 o
   1   6  10      644.65      666.18     38.52 o
   2   6  10      365.77      386.53     28.00 o
   3   6  10      182.76      195.00     20.65 o
   4   6  10       22.98       18.21     13.09 o
   5   6  10      219.62      242.18     24.80 o
   6   6  10      548.22      700.57     59.57 o
  -7   7  10      184.29      176.08     61.26 o
  -6   7  10      726.70      614.61     66.72 o
  -5   7  10      166.34       88.32     35.16 o
  -4   7  10      676.62      629.48     64.08 o
  -3   7  10     1626.31     1596.75     99.16 o
  -2   7  10      727.75      685.81     44.53 o
  -1   7  10      181.03      195.79     25.53 o
   0   7  10      530.50      510.87     38.02 o
   1   7  10      141.48      157.90     21.73 o
   2   7  10      752.51      741.34     42.97 o
   3   7  10     1609.43     1649.91     62.89 o
   4   7  10      589.77      654.54     37.01 o
   5   7  10      131.93      141.15     19.95 o
   6   7  10      729.67      773.31     42.38 o
   7   7  10      145.42      167.22     31.61 o
  -8   8  10      835.04      731.48    110.52 o
  -7   8  10      262.93      296.23     41.20 o
  -6   8  10      339.72      323.21     46.03 o
  -5   8  10      894.70      910.71     72.43 o
  -4   8  10      561.21      494.67     62.15 o
  -3   8  10       85.99      125.83     30.79 o
  -2   8  10       49.62       52.04     21.13 o
  -1   8  10      474.67      460.43     37.74 o
   0   8  10      442.46      375.08     34.51 o
   1   8  10      416.08      428.21     36.59 o
   2   8  10       48.99       54.26     16.99 o
   3   8  10       89.11      112.25     20.07 o
   4   8  10      547.65      550.19     39.72 o
   5   8  10      937.87     1073.42     52.25 o
   6   8  10      366.73      432.16     33.17 o
   7   8  10      261.78      300.92     26.90 o
   8   8  10      749.28      786.77     69.86 o
  -7   9  10      154.17      146.48     32.03 o
  -6   9  10      101.78      107.92     33.47 o
  -5   9  10       56.97       32.20     24.62 o
  -4   9  10      862.77      855.18     79.32 o
  -3   9  10     1125.89     1161.82     95.67 o
  -2   9  10       66.09       54.65     20.11 o
  -1   9  10      306.12      273.00     31.43 o
   0   9  10      169.36      160.89     25.69 o
   1   9  10      280.11      276.25     31.85 o
   2   9  10       60.50       59.32     16.77 o
   3   9  10     1118.94     1118.12     56.57 o
   4   9  10      906.86      919.92     52.14 o
   5   9  10       71.94       83.82     21.32 o
   6   9  10      113.45      117.60     21.31 o
   7   9  10      163.85      148.89     26.12 o
  -6  10  10       94.93       70.50     44.51 o
  -5  10  10      329.55      277.47     41.96 o
  -4  10  10       28.37       22.38     48.40 o
  -3  10  10      105.13       67.00     27.14 o
  -2  10  10      880.26      755.06     57.35 o
  -1  10  10      345.20      265.39     34.54 o
   0  10  10      593.49      557.57     42.08 o
   1  10  10      391.99      280.55     31.73 o
   2  10  10      941.92      907.71     52.52 o
   3  10  10      132.09       98.37     19.11 o
   4  10  10       41.51       45.66     20.33 o
   5  10  10      344.90      267.34     44.20 o
   6  10  10      101.40       75.73     23.16 o
  -4  11  10       16.18        0.00     37.53 o
  -3  11  10      162.38      154.52     29.70 o
  -2  11  10      266.12      224.95     45.59 o
  -1  11  10      390.72      360.25     40.38 o
   0  11  10        7.68        0.00     16.81 o
   1  11  10      472.71      398.05     38.59 o
   2  11  10      245.20      212.59     34.97 o
   3  11  10      137.02      129.16     27.52 o
   4  11  10        6.37       22.20     22.82 o
   0   1  11     1839.89     1989.27     79.67 o
  -1   2  11     1409.19     1449.71     58.36 o
   0   2  11     1626.60     1620.02     72.43 o
   1   2  11     1493.48     1468.98     69.41 o
  -2   3  11       43.65       32.81     14.90 o
  -1   3  11     3587.11     3644.11     93.65 o
   0   3  11       86.88      112.56     18.91 o
   1   3  11     3896.51     4017.87    106.22 o
   2   3  11       30.02       39.14     13.07 o
  -3   4  11      801.52      762.84     44.04 o
  -2   4  11      340.73      321.89     30.28 o
  -1   4  11     1017.38     1026.86     50.49 o
   0   4  11      222.20      269.50     27.56 o
   1   4  11     1086.63     1062.49     58.44 o
   2   4  11      339.15      343.85     32.62 o
   3   4  11      749.48      846.27     48.84 o
  -4   5  11      618.38      571.26     39.25 o
  -3   5  11      335.23      318.29     27.13 o
  -2   5  11      806.43      814.35     52.13 o
  -1   5  11     1393.40     1374.44     59.47 o
   0   5  11        4.73       10.12     14.52 o
   1   5  11     1260.04     1313.72     54.58 o
   2   5  11      839.52      831.14     51.59 o
   3   5  11      274.39      294.49     27.49 o
   4   5  11      651.58      683.94     39.34 o
  -5   6  11       42.14       35.51     29.66 o
  -4   6  11       69.51       86.49     23.55 o
  -3   6  11      565.09      548.67     45.48 o
  -2   6  11      171.92      145.91     22.12 o
  -1   6  11      282.23      271.92     32.11 o
   0   6  11     1086.62     1003.01     53.04 o
   1   6  11      216.32      218.23     24.53 o
   2   6  11      176.94      180.00     25.07 o
   3   6  11      627.98      651.33     41.34 o
   4   6  11       52.36       44.28     14.60 o
   5   6  11       77.59       90.27     18.21 o
  -6   7  11      249.50      275.56     57.14 o
  -5   7  11      511.95      484.88     72.18 o
  -4   7  11      485.18      490.98     60.03 o
  -3   7  11      618.11      608.48     65.18 o
  -2   7  11      815.98      753.48     59.13 o
  -1   7  11       34.50        8.13     15.55 o
   0   7  11      102.97      125.63     19.77 o
   1   7  11       27.82       31.65     15.90 o
   2   7  11      891.59      846.41     48.14 o
   3   7  11      769.38      765.60     51.34 o
   4   7  11      497.33      477.31     35.36 o
   5   7  11      506.37      613.77     38.23 o
   6   7  11      268.40      284.52     30.50 o
  -7   8  11      142.62      141.83     48.97 o
  -6   8  11      473.91      407.73     76.76 o
  -5   8  11       57.14       40.11     31.34 o
  -4   8  11      324.28      367.08     66.78 o
  -3   8  11      537.97      463.31     58.57 o
  -2   8  11      396.95      389.81     53.91 o
  -1   8  11      312.99      353.88     40.02 o
   0   8  11        6.15        0.00     14.39 o
   1   8  11      239.50      223.41     30.44 o
   2   8  11      453.77      408.41     34.98 o
   3   8  11      542.48      524.96     40.10 o
   4   8  11      298.30      281.08     30.66 o
   5   8  11       53.43       90.47     18.42 o
   6   8  11      447.33      470.08     34.98 o
   7   8  11      179.93      191.06     21.07 o
  -5   9  11      322.74      235.92     56.21 o
  -4   9  11       66.04      169.70     74.71 o
  -3   9  11      230.16      255.01     47.60 o
  -2   9  11      526.84      505.41     53.98 o
  -1   9  11      544.18      446.90     40.50 o
   0   9  11        6.26        0.18     14.02 o
   1   9  11      523.05      475.23     39.16 o
   2   9  11      494.07      460.62     39.31 o
   3   9  11      215.29      216.11     27.04 o
   4   9  11       64.20       51.10     17.64 o
   5   9  11      405.64      419.32     38.66 o
  -3  10  11      175.44      115.53     39.11 o
  -2  10  11      137.30       77.77     27.56 o
  -1  10  11      543.92      386.85     40.48 o
   0  10  11      150.32      115.55     22.61 o
   1  10  11      557.02      421.11     42.02 o
   2  10  11      146.64      133.74     24.25 o
   3  10  11      165.71      140.04     24.96 o
   0   0  12     6809.98     6888.31    323.23 o
  -1   1  12      236.66      225.46     46.10 o
   0   1  12      282.70      287.15     35.38 o
   1   1  12      173.33      200.51     40.12 o
  -2   2  12     2378.00     2366.30    111.64 o
  -1   2  12      533.39      557.93     39.03 o
   0   2  12      337.36      327.54     32.66 o
   1   2  12      483.07      470.58     41.94 o
   2   2  12     2306.34     2321.43    131.17 o
  -3   3  12     1123.11     1065.27     76.63 o
  -2   3  12     1767.63     1756.38     67.80 o
  -1   3  12      323.68      318.41     30.51 o
   0   3  12      338.23      350.53     31.56 o
   1   3  12      363.60      346.85     34.73 o
   2   3  12     1764.83     1774.96    121.94 o
   3   3  12     1034.95     1043.10    139.47 o
  -4   4  12      129.29      147.71     36.31 o
  -3   4  12      120.62      118.53     20.55 o
  -2   4  12       41.14       29.47     14.14 o
  -1   4  12     1869.43     1830.81     70.18 o
   0   4  12      291.45      330.97     39.97 o
   1   4  12     1991.81     2048.38    118.23 o
   2   4  12       42.13       41.81     28.41 o
   3   4  12      147.40      164.41     28.08 o
   4   4  12      106.06       84.77     26.97 o
  -5   5  12     1429.89     1299.83     87.87 o
  -4   5  12     1093.64      994.87     53.89 o
  -3   5  12      126.23      112.82     23.48 o
  -2   5  12      442.13      455.30     36.67 o
  -1   5  12      231.16      228.65     29.96 o
   0   5  12       57.70       62.31     18.66 o
   1   5  12      180.86      207.05     28.64 o
   2   5  12      347.50      329.55     37.47 o
   3   5  12       79.70       93.61     19.19 o
   4   5  12     1059.69     1103.59     50.91 o
   5   5  12     1580.35     1422.99    120.11 o
  -6   6  12      682.74      530.02    111.42 o
  -5   6  12       53.64       63.33     22.78 o
  -4   6  12      213.23      183.90     29.28 o
  -3   6  12      926.69      864.33     58.37 o
  -2   6  12      825.95      813.03     54.19 o
  -1   6  12      220.83      216.26     28.13 o
   0   6  12      682.16      718.17     51.72 o
   1   6  12      209.96      210.90     27.33 o
   2   6  12      796.77      826.86     57.78 o
   3   6  12      917.12      936.99     48.32 o
   4   6  12      214.35      213.38     26.67 o
   5   6  12       46.56       56.09     15.99 o
   6   6  12      738.99      800.40     60.63 o
  -6   7  12      122.08       95.68     37.30 o
  -5   7  12      299.26      248.94     62.76 o
  -4   7  12      126.78       78.61     24.67 o
  -3   7  12      106.96       97.66     26.67 o
  -2   7  12       61.71       72.90     20.60 o
  -1   7  12      960.00      882.06     59.16 o
   0   7  12       25.04       26.26     17.67 o
   1   7  12      884.71      852.42     60.74 o
   2   7  12       85.21       62.11     19.77 o
   3   7  12      152.83      168.36     25.63 o
   4   7  12       86.35       92.45     20.48 o
   5   7  12      268.62      274.12     26.35 o
   6   7  12      138.87      160.50     21.13 o
  -5   8  12      108.99       93.57     50.21 o
  -4   8  12       85.14       67.07     23.54 o
  -3   8  12       87.19       75.23     26.72 o
  -2   8  12        0.76        7.85     20.63 o
  -1   8  12      369.87      315.14     38.16 o
   0   8  12     1845.43     1659.27     76.02 o
   1   8  12      369.72      314.54     34.32 o
   2   8  12        1.12       21.18     15.86 o
   3   8  12       80.33       84.69     18.91 o
   4   8  12       81.74      106.01     21.75 o
   5   8  12       92.93       98.92     21.61 o
  -3   9  12      441.04      374.80     57.50 o
  -2   9  12       61.54       33.76     21.45 o
  -1   9  12       79.57       46.95     25.09 o
   0   9  12      113.39       83.76     20.72 o
   1   9  12       70.04       47.40     22.79 o
   2   9  12       68.04       72.62     19.04 o
   3   9  12      394.02      379.23     37.99 o
   0   1  13      132.98      155.25     27.16 o
  -1   2  13      254.65      289.95     29.49 o
   0   2  13       45.04       21.46     20.78 o
   1   2  13      147.29      168.40     27.26 o
  -2   3  13      506.72      479.70     38.54 o
  -1   3  13      422.95      419.68     35.86 o
   0   3  13       10.93       30.96     18.82 o
   1   3  13      399.49      440.55     52.17 o
   2   3  13      486.88      479.08     68.14 o
  -3   4  13      422.04      411.73     36.56 o
  -2   4  13       24.33       38.67     20.19 o
  -1   4  13      198.16      191.21     33.67 o
   0   4  13      122.96      200.89     33.61 o
   1   4  13      163.80      215.72     33.83 o
   2   4  13       34.68       14.40     19.18 o
   3   4  13      512.55      490.94     58.73 o
  -4   5  13     1133.80      976.03     63.21 o
  -3   5  13      134.97       82.37     29.42 o
  -2   5  13      326.66      352.65     37.09 o
  -1   5  13      789.31      742.99     53.38 o
   0   5  13      118.06      125.21     23.61 o
   1   5  13      839.23      858.13     56.91 o
   2   5  13      300.85      357.87     44.22 o
   3   5  13      107.49      123.21     26.19 o
   4   5  13     1176.96     1213.21     65.77 o
  -5   6  13      154.23      147.44     30.54 o
  -4   6  13      441.06      411.57     42.59 o
  -3   6  13      295.97      251.07     37.52 o
  -2   6  13      154.89      131.07     26.66 o
  -1   6  13      166.59      145.04     27.35 o
   0   6  13     1220.84     1167.09     67.71 o
   1   6  13      163.52      178.97     33.96 o
   2   6  13      162.95      248.00     56.32 o
   3   6  13      266.78      256.89     33.08 o
   4   6  13      432.99      455.62     42.32 o
   5   6  13      133.20      143.53     21.45 o
  -3   7  13      362.90      282.52     41.60 o
  -2   7  13      520.16      475.16     53.06 o
  -1   7  13       13.11       20.95     17.36 o
   0   7  13      159.95      180.31     32.42 o
   1   7  13       10.46       26.58     22.00 o
   2   7  13      493.48      468.11     47.30 o
   3   7  13      385.35      320.81     34.98 o
   0   0  14     3202.45     3197.15    237.54 o
  -1   1  14      482.79      470.05     55.36 o
   0   1  14       16.63       33.72     15.25 o
   1   1  14      560.37      514.84     70.21 o
  -2   2  14      435.49      423.79     54.09 o
  -1   2  14      686.96      729.50     48.53 o
   0   2  14        1.50        0.00     15.08 o
   1   2  14      752.82      749.13     54.37 o
   2   2  14      494.50      511.54    105.58 o
  -3   3  14      412.04      371.75     48.97 o
  -2   3  14      648.68      636.57     45.78 o
  -1   3  14      111.13       89.47     22.59 o
   0   3  14      151.61      185.85     35.02 o
   1   3  14      104.97       90.74     36.91 o
   2   3  14      643.35      681.28     71.58 o
   3   3  14      469.42      572.00    111.74 o
  -4   4  14      219.80      208.27     50.79 o
  -3   4  14       38.55       26.05     21.41 o
  -2   4  14      403.38      362.15     44.06 o
  -1   4  14     1861.18     1699.00     92.99 o
   0   4  14       14.16        9.81     18.36 o
   1   4  14     1718.44     1727.44    106.90 o
   2   4  14      387.89      382.97     46.56 o
   3   4  14       22.45       32.80     19.74 o
   4   4  14      200.62      130.54     46.84 o
  -3   5  14      559.77      530.46     54.84 o
  -2   5  14      158.13      119.63     30.27 o
  -1   5  14      497.45      461.11     51.33 o
   0   5  14        2.45       10.15     16.95 o
   1   5  14      546.30      573.61     61.92 o
   2   5  14      199.24      202.92     34.57 o
   3   5  14      572.65      596.88     59.06 o
   0   1  15      461.88      417.75     38.64 o
   0   2  15     1007.24      923.02     69.46 o
 
